# Supplementary material for: One-year longitudinal study of the stratum corneum proteome of retinol and all-trans-retinoic acid treated human skin: an orchestrated molecular event
Source: Sci Rep. 2023 Jul 11;13:11196. doi: 10.1038/s41598-023-37750-5 (PMC10336116; doi:10.1038/s41598-023-37750-5)
Supplement: Supplementary file 1 — Supplementary Information. [file 41598_2023_37750_MOESM1_ESM.xlsx]

## Sheet: Title Page
One-year longitudinal study of the stratum corneum proteome of retinol and all-trans retinoic acid-treated human skin: an orchestrated molecular event
Kahina Abed 1*, Aude Foucher 1, Dominique Bernard 1, Emmanulle Tancrède-Bohin1-2#, Nûkhet Cavusoglu 1#
1 L’Oréal Research and Innovation, Aulnay-sous-Bois, France
2 Service de Dermatologie, Hôpital Saint-Louis, Paris, France.
* Corresponding author: Dr Abed Kahina. E-mail address: Kahina.abed@loreal.com
# Both authors contributed equally to this work

## Sheet: Supplementary Table 1
One-year longitudinal study of the stratum corneum proteome of retinol and all-trans retinoic acid-treated human skin: an orchestrated molecular event
Kahina Abed 1*, Aude Foucher 1, Dominique Bernard 1, Emmanulle Tancrède-Bohin1-2#, Nûkhet Cavusoglu 1#
1 L’Oréal Research and Innovation, Aulnay-sous-Bois, France
2 Service de Dermatologie, Hôpital Saint-Louis, Paris, France.
* Corresponding author: Dr Abed Kahina. E-mail address: Kahina.abed@loreal.com
# Both authors contributed equally to this work
Table S1: Differentially expressed proteins of ROL versus vehicle after 3 months of application
Accession number	Protein	Protein name	Description	repicates	Total replicate	Fold change
B4DGP8	CANX	Calnexin	Calnexin OS=Homo sapiens GN=CANX PE=2 SV=1	2	3	1.6
K7EKI8	PPL	Periplakin	Periplakin OS=Homo sapiens GN=PPL PE=4 SV=1	2	3	2.79
O00299	CLIC1	Chloride intracellular channel protein 1	Chloride intracellular channel protein 1 OS=Homo sapiens GN=CLIC1 PE=1 SV=4	3	3	2.17
O43707	ACTN4	Alpha-actinin-4	ACTN4_HUMAN Alpha-actinin-4 [Homo sapiens (Human) [9606]]	3	3	2.37
P02647	APOA1	Apolipoprotein A-I precursor	APOA1_HUMAN Apolipoprotein A-I(1-242) [Homo sapiens (Human) [9606]]	2	3	1.91
P02671	FGA	Fibrinogen alpha chain precursor	FIBA_HUMAN Fibrinopeptide A [Homo sapiens (Human) [9606]]	2	3	3.19
P02679-2	FGG	Fibrinogen gamma chain precursor	P02679-2 Isoform Gamma-A of Fibrinogen gamma chain [Homo sapiens (Human) [9606]]	2	3	3.15
P02787	TF	Serotransferrin precursor	Serotransferrin OS=Homo sapiens GN=TF PE=1 SV=3	2	3	1.5
P04075	ALDOA	Fructose-bisphosphate aldolase A	ALDOA_HUMAN Fructose-bisphosphate aldolase A [Homo sapiens (Human) [9606]]	2	3	2.35
P04083	ANXA1	Annexin A1	ANXA1_HUMAN Annexin A1 [Homo sapiens (Human) [9606]]	2	3	1.56
P04264	KRT1	Keratin, type II cytoskeletal 1	Keratin, type II cytoskeletal 1 n=1 Tax=Homo sapiens RepID=K2C1_HUMAN	2	3	2.18
P04792	HSPB1	Heat shock protein beta-1	HSPB1_HUMAN Heat shock protein beta-1 [Homo sapiens (Human) [9606]]	2	3	3.4
P05091	ALDH2	Aldehyde dehydrogenase, mitochondrial precursor	Aldehyde dehydrogenase, mitochondrial OS=Homo sapiens GN=ALDH2 PE=1 SV=2	3	3	1.89
P05109	S100A8	Protein S100-A8	S10A8_HUMAN Protein S100-A8 [Homo sapiens (Human) [9606]]	2	3	1.8
P05198	EIF2S1	Eukaryotic translation initiation factor 2 subunit 1	Eukaryotic translation initiation factor 2 subunit 1 OS=Homo sapiens GN=EIF2S1 PE=1 SV=3	2	3	2.11
P05387	RPLP2	60S acidic ribosomal protein P2	RLA2_HUMAN 60S acidic ribosomal protein P2 [Homo sapiens (Human) [9606]]	2	3	2.29
P06576	ATP5B	ATP synthase subunit beta, mitochondrial precursor	ATPB_HUMAN ATP synthase subunit beta, mitochondrial [Homo sapiens (Human) [9606]]	2	3	2.32
P06702	S100A9	Protein S100-A9	S10A9_HUMAN Protein S100-A9 [Homo sapiens (Human) [9606]]	2	3	1.86
P06733	ENO1	Alpha-enolase	ENOA_HUMAN Alpha-enolase [Homo sapiens (Human) [9606]]	2	3	2.13
P06744	GPI	Glucose-6-phosphate isomerase	G6PI_HUMAN Glucose-6-phosphate isomerase [Homo sapiens (Human) [9606]]	2	3	1.89
P07108-5	DBI	Acyl-CoA-binding protein	Isoform 5 of Acyl-CoA-binding protein OS=Homo sapiens GN=DBI	2	3	2.25
P07237	P4HB	Protein disulfide-isomerase precursor	PDIA1_HUMAN Protein disulfide-isomerase [Homo sapiens (Human) [9606]]	2	3	2.35
P07339	CTSD	Cathepsin D precursor	CATD_HUMAN Cathepsin D heavy chain [Homo sapiens (Human) [9606]]	2	3	2.18
P07476	IVL	Involucrin	INVO_HUMAN Involucrin [Homo sapiens (Human) [9606]]	2	3	2.71
P07858	CTSB	Cathepsin B precursor	CATB_HUMAN Cathepsin B heavy chain [Homo sapiens (Human) [9606]]	2	3	1.75
P07900-2	HSP90AA1	Heat shock protein HSP 90-alpha	Isoform 2 of Heat shock protein HSP 90-alpha OS=Homo sapiens GN=HSP90AA1	2	3	2.19
P08107	HSPA1A	Heat shock 70 kDa protein 1A/1B	HSP71_HUMAN Heat shock 70 kDa protein 1 [Homo sapiens (Human) [9606]]	3	3	1.86
P08758	ANXA5	Annexin A5	ANXA5_HUMAN Annexin A5 [Homo sapiens (Human) [9606]]	3	3	1.53
P09211	GSTP1	Glutathione S-transferase P	GSTP1_HUMAN Glutathione S-transferase P [Homo sapiens (Human) [9606]]	3	3	8.11
P11142	HSPA8	Heat shock cognate 71 kDa protein	HSP7C_HUMAN Heat shock cognate 71 kDa protein [Homo sapiens (Human) [9606]]	2	3	2.02
P12081	HARS	Histidine--tRNA ligase, cytoplasmic	SYHC_HUMAN Histidyl-tRNA synthetase, cytoplasmic [Homo sapiens (Human) [9606]]	2	3	1.87
P12429	ANXA3	Annexin A3	ANXA3_HUMAN Annexin A3 [Homo sapiens (Human) [9606]]	2	3	1.77
P13645	KRT10	Keratin, type I cytoskeletal 10	Keratin, type I cytoskeletal 10 n=1 Tax=Homo sapiens RepID=K1C10_HUMAN	2	3	1.82
P13797	PLS3	Plastin-3	PLST_HUMAN Plastin-3 [Homo sapiens (Human) [9606]]	3	3	2.08
P14735	IDE	Insulin-degrading enzyme	IDE_HUMAN Insulin-degrading enzyme [Homo sapiens (Human) [9606]]	3	3	2.21
P15309-2	ACPP	Prostatic acid phosphatase precursor	P15309-2 Isoform 2 of Prostatic acid phosphatase [Homo sapiens (Human) [9606]]	2	3	1.73
P15311	EZR	Ezrin	Ezrin OS=Homo sapiens GN=EZR PE=1 SV=4	2	3	1.85
P17931	LGALS3	Galectin-3	Galectin-3 OS=Homo sapiens GN=LGALS3 PE=1 SV=5	2	3	1.55
P18510-3	IL1RN	Interleukin-1 receptor antagonist protein precursor	P18510-3 Isoform 3 of Interleukin-1 receptor antagonist protein [Homo sapiens (Human) [9606]]	3	3	2.02
P20930	FLG	Filaggrin	FILA_HUMAN Filaggrin [Homo sapiens (Human) [9606]]	2	3	2.35
P21128	ENDOU	Poly(U)-specific endoribonuclease precursor	PP11_HUMAN Placental protein 11 [Homo sapiens (Human) [9606]]	2	3	1.92
P21796	VDAC1	Voltage-dependent anion-selective channel protein 1	VDAC1_HUMAN Voltage-dependent anion-selective channel protein 1 [Homo sapiens (Human) [9606]]	2	3	1.49
P23284	PPIB	Peptidyl-prolyl cis-trans isomerase B precursor	PPIB_HUMAN Peptidyl-prolyl cis-trans isomerase B [Homo sapiens (Human) [9606]]	2	3	2.05
P27482	CALML3	Calmodulin-like protein 3	CALL3_HUMAN Calmodulin-like protein 3 [Homo sapiens (Human) [9606]]	2	3	2.08
P29373	CRABP2	Cellular retinoic acid-binding protein 2	RABP2_HUMAN Cellular retinoic acid-binding protein 2 [Homo sapiens (Human) [9606]]	2	3	4.55
P29508	SERPINB3	Serpin B3	SPB3_HUMAN Serpin B3 [Homo sapiens (Human) [9606]]	3	3	2.61
P30041	PRDX6	Peroxiredoxin-6	PRDX6_HUMAN Peroxiredoxin-6 [Homo sapiens (Human) [9606]]	2	3	2.42
P30101	PDIA3	Protein disulfide-isomerase A3 precursor	PDIA3_HUMAN Protein disulfide-isomerase A3 [Homo sapiens (Human) [9606]]	2	3	2.3
P31947	SFN	14-3-3 protein sigma	1433S_HUMAN 14-3-3 protein sigma [Homo sapiens (Human) [9606]]	2	3	3.71
P31949	S100A11	Protein S100-A11	S10AB_HUMAN Protein S100-A11 [Homo sapiens (Human) [9606]]	3	3	3.21
P35579	MYH9	Myosin-9	MYH9_HUMAN Myosin-9 [Homo sapiens (Human) [9606]]	2	3	1.81
P36952	SERPINB5	Serpin B5	SPB5_HUMAN Serpin B5 [Homo sapiens (Human) [9606]]	3	3	2.55
P38606	ATP6V1A	V-type proton ATPase catalytic subunit A	VATA_HUMAN V-type proton ATPase catalytic subunit A [Homo sapiens (Human) [9606]]	3	3	2.03
P45880-2	VDAC2	Voltage-dependent anion-selective channel protein 2	P45880-2 Isoform 2 of Voltage-dependent anion-selective channel protein 2 [Homo sapiens (Human) [9606]]	2	3	1.65
P46940	IQGAP1	Ras GTPase-activating-like protein IQGAP1	IQGA1_HUMAN Ras GTPase-activating-like protein IQGAP1 [Homo sapiens (Human) [9606]]	2	3	2.04
P47756-2	CAPZB	F-actin-capping protein subunit beta	P47756-2 Isoform 2 of F-actin-capping protein subunit beta [Homo sapiens (Human) [9606]]	2	3	1.8
P47929	LGALS7	Galectin-7	LEG7_HUMAN Galectin-7 [Homo sapiens (Human) [9606]]	3	3	2.84
P48147	PREP	Prolyl endopeptidase	PPCE_HUMAN Prolyl endopeptidase [Homo sapiens (Human) [9606]]	2	3	2.38
P49189	ALDH9A1	4-trimethylaminobutyraldehyde dehydrogenase	AL9A1_HUMAN 4-trimethylaminobutyraldehyde dehydrogenase [Homo sapiens (Human) [9606]]	3	3	3.43
P49327	FASN	Fatty acid synthase	FAS_HUMAN Oleoyl-[acyl-carrier-protein] hydrolase [Homo sapiens (Human) [9606]]	3	3	1.68
P49748-3	ACADVL	Very long-chain specific acyl-CoA dehydrogenase, mitochondrial precursor	Isoform 3 of Very long-chain specific acyl-CoA dehydrogenase, mitochondrial OS=Homo sapiens GN=ACADVL	2	3	1.73
P50990	CCT8	T-complex protein 1 subunit theta	T-complex protein 1 subunit theta OS=Homo sapiens GN=CCT8 PE=1 SV=4	2	3	1.7
P51149	RAB7A	Ras-related protein Rab-7a	RAB7A_HUMAN Ras-related protein Rab-7a [Homo sapiens (Human) [9606]]	3	3	1.57
P51648-2	ALDH3A2	Fatty aldehyde dehydrogenase	P51648-2 Isoform 2 of Fatty aldehyde dehydrogenase [Homo sapiens (Human) [9606]]	2	3	1.84
P55072	VCP	Transitional endoplasmic reticulum ATPase	TERA_HUMAN Transitional endoplasmic reticulum ATPase [Homo sapiens (Human) [9606]]	3	3	2.09
P56537	EIF6	Eukaryotic translation initiation factor 6	IF6_HUMAN Eukaryotic translation initiation factor 6 [Homo sapiens (Human) [9606]]	2	3	1.59
P61158	ACTR3	Actin-related protein 3	ARP3_HUMAN Actin-related protein 3 [Homo sapiens (Human) [9606]]	3	3	2.35
P61586	RHOA	Transforming protein RhoA precursor	Transforming protein RhoA OS=Homo sapiens GN=RHOA PE=1 SV=1	3	3	2.05
P61981	YWHAG	14-3-3 protein gamma	1433G_HUMAN 14-3-3 protein gamma, N-terminally processed [Homo sapiens (Human) [9606]]	2	3	3.29
P62937	PPIA	Peptidyl-prolyl cis-trans isomerase A	PPIA_HUMAN Peptidyl-prolyl cis-trans isomerase A [Homo sapiens (Human) [9606]]	2	3	3.31
P63104	YWHAZ	14-3-3 protein zeta/delta	1433Z_HUMAN 14-3-3 protein zeta/delta [Homo sapiens (Human) [9606]]	2	3	4.08
P80188	LCN2	Neutrophil gelatinase-associated lipocalin precursor	Neutrophil gelatinase-associated lipocalin OS=Homo sapiens GN=LCN2 PE=1 SV=2	2	3	3.82
Q01469	FABP5	Fatty acid-binding protein, epidermal	FABP5_HUMAN Fatty acid-binding protein, epidermal [Homo sapiens (Human) [9606]]	2	3	8.63
Q06323	PSME1	Proteasome activator complex subunit 1	PSME1_HUMAN Proteasome activator complex subunit 1 [Homo sapiens (Human) [9606]]	3	3	2.16
Q06830	PRDX1	Peroxiredoxin-1	PRDX1_HUMAN Peroxiredoxin-1 [Homo sapiens (Human) [9606]]	2	3	1.91
Q13813-3	SPTAN1	Spectrin alpha chain, non-erythrocytic 1	Q13813-3 Isoform 3 of Spectrin alpha chain, brain [Homo sapiens (Human) [9606]]	2	3	1.58
Q16658	FSCN1	Fascin	Fascin OS=Homo sapiens GN=FSCN1 PE=1 SV=3	3	3	1.8
Q53RT3	ASPRV1	Retroviral-like aspartic protease 1 precursor	APRV1_HUMAN Retroviral-like aspartic protease 1 [Homo sapiens (Human) [9606]]	2	3	4.67
Q5VXV2	SET	Protein SET	Q5VXV2_HUMAN Protein SET [Homo sapiens (Human) [9606]]	2	3	1.87
Q6UYC3	LMNA	Prelamin-A/C	Q6UYC3_HUMAN Lamin A/C [Homo sapiens (Human) [9606]]	2	3	1.93
Q7Z406	MYH14	Myosin-14	MYH14_HUMAN Myosin-14 [Homo sapiens (Human) [9606]]	2	3	1.93
Q86XP0	PLA2G4D	Cytosolic phospholipase A2 delta	Cytosolic phospholipase A2 delta OS=Homo sapiens GN=PLA2G4D PE=2 SV=2	2	3	2
Q92817	EVPL	Envoplakin	EVPL_HUMAN Envoplakin [Homo sapiens (Human) [9606]]	2	3	2.06
Q96FQ6	S100A16	Protein S100-A16	S10AG_HUMAN Protein S100-A16 [Homo sapiens (Human) [9606]]	2	3	1.54
Q99832-3	CCT7	T-complex protein 1 subunit eta	Isoform 3 of T-complex protein 1 subunit eta OS=Homo sapiens GN=CCT7	3	3	2.4
Q9H4M9	EHD1	EH domain-containing protein 1	EHD1_HUMAN EH domain-containing protein 1 [Homo sapiens (Human) [9606]]	2	3	1.75
Q9UKR3	KLK13	Kallikrein-13 precursor	KLK13_HUMAN Kallikrein-13 [Homo sapiens (Human) [9606]]	2	3	3.5
Q9UL46	PSME2	Proteasome activator complex subunit 2	PSME2_HUMAN Proteasome activator complex subunit 2 [Homo sapiens (Human) [9606]]	2	3	1.86
H3BP20	HEXA	Beta-hexosaminidase	H3BP20_HUMAN Beta-hexosaminidase subunit alpha [Homo sapiens (Human) [9606]]	3	3	-1.61290322580645
O00115	DNASE2	Deoxyribonuclease-2-alpha precursor	DNS2A_HUMAN Deoxyribonuclease-2-alpha [Homo sapiens (Human) [9606]]	2	3	-1.81818181818182
O14618	CCS	Copper chaperone for superoxide dismutase	Copper chaperone for superoxide dismutase OS=Homo sapiens GN=CCS PE=1 SV=1	3	3	-1.75438596491228
O75503	CLN5	Ceroid-lipofuscinosis neuronal protein 5 precursor	CLN5_HUMAN Ceroid-lipofuscinosis neuronal protein 5 [Homo sapiens (Human) [9606]]	2	3	-1.53846153846154
O75592	MYCBP2	Probable E3 ubiquitin-protein ligase MYCBP2	MYCB2_HUMAN Probable E3 ubiquitin-protein ligase MYCBP2 [Homo sapiens (Human) [9606]]	2	3	-1.49253731343284
O75608	LYPLA1	Acyl-protein thioesterase 1	LYPA1_HUMAN Acyl-protein thioesterase 1 [Homo sapiens (Human) [9606]]	2	3	-2.38095238095238
O75832	PSMD10	26S proteasome non-ATPase regulatory subunit 10	PSD10_HUMAN 26S proteasome non-ATPase regulatory subunit 10 [Homo sapiens (Human) [9606]]	2	3	-1.61290322580645
O94760	DDAH1	N(G),N(G)-dimethylarginine dimethylaminohydrolase 1	N(G),N(G)-dimethylarginine dimethylaminohydrolase 1 OS=Homo sapiens GN=DDAH1 PE=1 SV=3	2	3	-1.61290322580645
O95479	H6PD	GDH/6PGL endoplasmic bifunctional protein precursor	G6PE_HUMAN 6-phosphogluconolactonase [Homo sapiens (Human) [9606]]	2	3	-1.53846153846154
O95865	DDAH2	N(G),N(G)-dimethylarginine dimethylaminohydrolase 2	N(G),N(G)-dimethylarginine dimethylaminohydrolase 2 OS=Homo sapiens GN=DDAH2 PE=1 SV=1	2	3	-1.58730158730159
P00441	SOD1	Superoxide dismutase [Cu-Zn]	SODC_HUMAN Superoxide dismutase [Cu-Zn] [Homo sapiens (Human) [9606]]	2	3	-1.85185185185185
P00491	PNP	Purine nucleoside phosphorylase	Purine nucleoside phosphorylase OS=Homo sapiens GN=PNP PE=1 SV=2	2	3	-1.66666666666667
P01583	IL1A	Interleukin-1 alpha precursor	IL1A_HUMAN Interleukin-1 alpha [Homo sapiens (Human) [9606]]	2	3	-2.38095238095238
P01833	PIGR	Polymeric immunoglobulin receptor precursor	PIGR_HUMAN Secretory component [Homo sapiens (Human) [9606]]	2	3	-2
P02649	APOE	Apolipoprotein E precursor	APOE_HUMAN Apolipoprotein E [Homo sapiens (Human) [9606]]	2	3	-1.63934426229508
P02788	LTF	Lactotransferrin precursor	TRFL_HUMAN Lactotransferrin [Homo sapiens (Human) [9606]]	2	3	-1.81818181818182
P04040	CAT	Catalase	CATA_HUMAN Catalase [Homo sapiens (Human) [9606]]	3	3	-1.85185185185185
P04062-2	GBA	Glucosylceramidase precursor	Isoform Short of Glucosylceramidase OS=Homo sapiens GN=GBA	2	3	-1.5625
P04066	FUCA1	Tissue alpha-L-fucosidase precursor	FUCO_HUMAN Tissue alpha-L-fucosidase [Homo sapiens (Human) [9606]]	2	3	-1.78571428571429
P05089	ARG1	Arginase-1	ARGI1_HUMAN Arginase-1 [Homo sapiens (Human) [9606]]	3	3	-1.96078431372549
P05090	APOD	Apolipoprotein D precursor	APOD_HUMAN Apolipoprotein D [Homo sapiens (Human) [9606]]	2	3	-2.17391304347826
P07384	CAPN1	Calpain-1 catalytic subunit	CAN1_HUMAN Calpain-1 catalytic subunit [Homo sapiens (Human) [9606]]	2	3	-1.66666666666667
P07602	PSAP	Proactivator polypeptide precursor	Proactivator polypeptide OS=Homo sapiens GN=PSAP PE=1 SV=2	3	3	-1.85185185185185
P07686	HEXB	Beta-hexosaminidase subunit beta precursor	HEXB_HUMAN Beta-hexosaminidase subunit beta chain A [Homo sapiens (Human) [9606]]	2	3	-1.88679245283019
P08842	STS	Steryl-sulfatase precursor	STS_HUMAN Steryl-sulfatase [Homo sapiens (Human) [9606]]	2	3	-1.92307692307692
P09104	ENO2	Gamma-enolase	ENOG_HUMAN Gamma-enolase [Homo sapiens (Human) [9606]]	2	3	-1.63934426229508
P09467	FBP1	Fructose-1,6-bisphosphatase 1	F16P1_HUMAN Fructose-1,6-bisphosphatase 1 [Homo sapiens (Human) [9606]]	2	3	-1.49253731343284
P0C870	JMJD7	JmjC domain-containing protein 7	JMJD7_HUMAN JmjC domain-containing protein 7 [Homo sapiens (Human) [9606]]	2	3	-1.72413793103448
P10155	TROVE2	60 kDa SS-A/Ro ribonucleoprotein	RO60_HUMAN 60 kDa SS-A/Ro ribonucleoprotein [Homo sapiens (Human) [9606]]	2	3	-1.69491525423729
P10253	GAA	Lysosomal alpha-glucosidase precursor	LYAG_HUMAN 70 kDa lysosomal alpha-glucosidase [Homo sapiens (Human) [9606]]	2	3	-1.63934426229508
P10768	ESD	S-formylglutathione hydrolase	ESTD_HUMAN S-formylglutathione hydrolase [Homo sapiens (Human) [9606]]	2	3	-1.53846153846154
P10909-5	CLU	Clusterin precursor	P10909-5 Isoform 5 of Clusterin [Homo sapiens (Human) [9606]]	2	3	-1.63934426229508
P12268	IMPDH2	Inosine-5'-monophosphate dehydrogenase 2	IMDH2_HUMAN Inosine-5&apos;-monophosphate dehydrogenase 2 [Homo sapiens (Human) [9606]]	2	3	-1.58730158730159
P13716	ALAD	Delta-aminolevulinic acid dehydratase	HEM2_HUMAN Delta-aminolevulinic acid dehydratase [Homo sapiens (Human) [9606]]	2	3	-1.66666666666667
P13796	LCP1	Plastin-2	PLSL_HUMAN Plastin-2 [Homo sapiens (Human) [9606]]	3	3	-1.96078431372549
P15289-2	ARSA	Arylsulfatase A precursor	Isoform 2 of Arylsulfatase A OS=Homo sapiens GN=ARSA	2	3	-1.61290322580645
P16083	NQO2	Ribosyldihydronicotinamide dehydrogenase [quinone]	NQO2_HUMAN Ribosyldihydronicotinamide dehydrogenase [quinone] [Homo sapiens (Human) [9606]]	3	3	-2.04081632653061
P16278-3	GLB1	Beta-galactosidase precursor	Isoform 3 of Beta-galactosidase OS=Homo sapiens GN=GLB1	2	3	-1.88679245283019
P17050	NAGA	Alpha-N-acetylgalactosaminidase precursor	NAGAB_HUMAN Alpha-N-acetylgalactosaminidase [Homo sapiens (Human) [9606]]	2	3	-1.53846153846154
P20933	AGA	N(4)-(beta-N-acetylglucosaminyl)-L-asparaginase precursor	ASPG_HUMAN Glycosylasparaginase beta chain [Homo sapiens (Human) [9606]]	3	3	-1.51515151515152
P22102	GART	Trifunctional purine biosynthetic protein adenosine-3	PUR2_HUMAN Phosphoribosylglycinamide formyltransferase [Homo sapiens (Human) [9606]]	2	3	-1.53846153846154
P22304	IDS	Iduronate 2-sulfatase precursor	IDS_HUMAN Iduronate 2-sulfatase 14 kDa chain [Homo sapiens (Human) [9606]]	3	3	-1.66666666666667
P22735	TGM1	Protein-glutamine gamma-glutamyltransferase K	TGM1_HUMAN Protein-glutamine gamma-glutamyltransferase K [Homo sapiens (Human) [9606]]	2	3	-1.53846153846154
P24298	GPT	Alanine aminotransferase 1	ALAT1_HUMAN Alanine aminotransferase 1 [Homo sapiens (Human) [9606]]	3	3	-1.49253731343284
P31025	LCN1	Lipocalin-1 precursor	LCN1_HUMAN Lipocalin-1 [Homo sapiens (Human) [9606]]	2	3	-1.96078431372549
P34059	GALNS	N-acetylgalactosamine-6-sulfatase precursor	GALNS_HUMAN N-acetylgalactosamine-6-sulfatase [Homo sapiens (Human) [9606]]	2	3	-1.66666666666667
P35237	SERPINB6	Serpin B6	SPB6_HUMAN Serpin B6 [Homo sapiens (Human) [9606]]	2	3	-1.49253731343284
P35527	KRT9	Keratin, type I cytoskeletal 9	Keratin, type I cytoskeletal 9 n=1 Tax=Homo sapiens RepID=K1C9_HUMAN	2	3	-1.85185185185185
P35908	KRT2	Keratin, type II cytoskeletal 2 epidermal	Keratin, type II cytoskeletal 2 epidermal n=1 Tax=Homo sapiens RepID=K22E_HUMAN	2	3	-1.72413793103448
P36222	CHI3L1	Chitinase-3-like protein 1 precursor	CH3L1_HUMAN Chitinase-3-like protein 1 [Homo sapiens (Human) [9606]]	3	3	-1.96078431372549
P42785-2	PRCP	Lysosomal Pro-X carboxypeptidase precursor	Isoform 2 of Lysosomal Pro-X carboxypeptidase OS=Homo sapiens GN=PRCP	3	3	-1.69491525423729
P48163	ME1	NADP-dependent malic enzyme	MAOX_HUMAN NADP-dependent malic enzyme [Homo sapiens (Human) [9606]]	3	3	-1.51515151515152
P48637	GSS	Glutathione synthetase	GSHB_HUMAN Glutathione synthetase [Homo sapiens (Human) [9606]]	3	3	-1.51515151515152
P50452	SERPINB8	Serpin B8	SPB8_HUMAN Serpin B8 [Homo sapiens (Human) [9606]]	3	3	-1.92307692307692
P51688	SGSH	N-sulphoglucosamine sulphohydrolase precursor	SPHM_HUMAN N-sulphoglucosamine sulphohydrolase [Homo sapiens (Human) [9606]]	3	3	-1.69491525423729
P61769	B2M	Beta-2-microglobulin precursor	B2MG_HUMAN Beta-2-microglobulin form pI 5.3 [Homo sapiens (Human) [9606]]	2	3	-1.63934426229508
P68871	HBB	Hemoglobin subunit beta	HBB_HUMAN LVV-hemorphin-7 [Homo sapiens (Human) [9606]]	2	3	-3.03030303030303
P80108	GPLD1	Phosphatidylinositol-glycan-specific phospholipase D precursor	PHLD_HUMAN Phosphatidylinositol-glycan-specific phospholipase D [Homo sapiens (Human) [9606]]	3	3	-1.75438596491228
P81605	DCD	Dermcidin precursor	DCD_HUMAN DCD-1 [Homo sapiens (Human) [9606]]	2	3	-2.22222222222222
Q08188	TGM3	Protein-glutamine gamma-glutamyltransferase E precursor	TGM3_HUMAN Protein-glutamine gamma-glutamyltransferase E 27 kDa catalytic chain [Homo sapiens (Human) [9606]]	3	3	-1.96078431372549
Q13228	SELENBP1	Selenium-binding protein 1	SBP1_HUMAN Selenium-binding protein 1 [Homo sapiens (Human) [9606]]	2	3	-1.5625
Q13510-2	ASAH1	Acid ceramidase precursor	Q13510-2 Isoform 2 of Acid ceramidase [Homo sapiens (Human) [9606]]	3	3	-1.75438596491228
Q16531	DDB1	DNA damage-binding protein 1	DDB1_HUMAN DNA damage-binding protein 1 [Homo sapiens (Human) [9606]]	2	3	-1.69491525423729
Q3SYB4	SERPINB12	SERPINB12 protein	Q3SYB4_HUMAN SERPINB12 protein [Homo sapiens (Human) [9606]]	2	3	-1.85185185185185
Q5D862	FLG2	Filaggrin-2	FILA2_HUMAN Filaggrin-2 [Homo sapiens (Human) [9606]]	2	3	-1.63934426229508
Q5T749	KPRP	Keratinocyte proline-rich protein	KPRP_HUMAN Keratinocyte proline-rich protein [Homo sapiens (Human) [9606]]	3	3	-1.96078431372549
Q5VVP7	CRP	C-reactive protein(1-205)	Q5VVP7_HUMAN C-reactive protein(1-205) [Homo sapiens (Human) [9606]]	2	3	-1.85185185185185
Q6NUJ1	PSAPL1	Proactivator polypeptide-like 1 precursor	SAPL1_HUMAN Saposin D-like [Homo sapiens (Human) [9606]]	2	3	-1.96078431372549
Q6P1N9	TATDN1	Putative deoxyribonuclease TATDN1	TATD1_HUMAN Putative deoxyribonuclease TATDN1 [Homo sapiens (Human) [9606]]	2	3	-1.53846153846154
Q8IV08	PLD3	Phospholipase D3	PLD3_HUMAN Phospholipase D3 [Homo sapiens (Human) [9606]]	2	3	-1.58730158730159
Q8IW75	SERPINA12	Serpin A12 precursor	SPA12_HUMAN Serpin A12 [Homo sapiens (Human) [9606]]	3	3	-1.69491525423729
Q8NCW5	APOA1BP	NAD(P)H-hydrate epimerase precursor	AIBP_HUMAN Apolipoprotein A-I-binding protein [Homo sapiens (Human) [9606]]	2	3	-1.5625
Q8NHP8	PLBD2	Putative phospholipase B-like 2 precursor	PLBL2_HUMAN Putative phospholipase B-like 2 45 kDa form [Homo sapiens (Human) [9606]]	2	3	-1.53846153846154
Q92820	GGH	Gamma-glutamyl hydrolase precursor	GGH_HUMAN Gamma-glutamyl hydrolase [Homo sapiens (Human) [9606]]	2	3	-1.69491525423729
Q93009	USP7	Ubiquitin carboxyl-terminal hydrolase 7	UBP7_HUMAN Ubiquitin carboxyl-terminal hydrolase 7 [Homo sapiens (Human) [9606]]	2	3	-1.63934426229508
Q96DE0	NUDT16	U8 snoRNA-decapping enzyme	NUD16_HUMAN U8 snoRNA-decapping enzyme [Homo sapiens (Human) [9606]]	2	3	-1.49253731343284
Q96L46	CAPNS2	Calpain small subunit 2	CPNS2_HUMAN Calpain small subunit 2 [Homo sapiens (Human) [9606]]	2	3	-1.85185185185185
Q99497	PARK7	Protein DJ-1 precursor	PARK7_HUMAN Protein DJ-1 [Homo sapiens (Human) [9606]]	2	3	-1.72413793103448
Q9BWD1	ACAT2	Acetyl-CoA acetyltransferase, cytosolic	THIC_HUMAN Acetyl-CoA acetyltransferase, cytosolic [Homo sapiens (Human) [9606]]	2	3	-1.66666666666667
Q9GZP4	PITHD1	PITH domain-containing protein 1	CA128_HUMAN UPF0424 protein C1orf128 [Homo sapiens (Human) [9606]]	3	3	-1.53846153846154
Q9H0N5	PCBD2	Pterin-4-alpha-carbinolamine dehydratase 2	PHS2_HUMAN Pterin-4-alpha-carbinolamine dehydratase 2 [Homo sapiens (Human) [9606]]	2	3	-1.61290322580645
Q9H0W9-2	C11orf54	Ester hydrolase C11orf54	Q9H0W9-2 Isoform 2 of Ester hydrolase C11orf54 [Homo sapiens (Human) [9606]]	2	3	-1.69491525423729
Q9HB40	SCPEP1	Retinoid-inducible serine carboxypeptidase precursor	RISC_HUMAN Retinoid-inducible serine carboxypeptidase [Homo sapiens (Human) [9606]]	2	3	-1.63934426229508
Q9NNX1-2	TUFT1	Tuftelin	Q9NNX1-2 Isoform 2 of Tuftelin [Homo sapiens (Human) [9606]]	2	3	-1.81818181818182
Q9NZH6-4	IL37	Interleukin-37 precursor	Q9NZH6-4 Isoform D of Interleukin-1 family member 7 [Homo sapiens (Human) [9606]]	2	3	-2.32558139534884
Q9NZH7-2	IL36B	Interleukin-36 beta	Q9NZH7-2 Isoform 2 of Interleukin-1 family member 8 [Homo sapiens (Human) [9606]]	3	3	-1.88679245283019
Q9P253	VPS18	Vacuolar protein sorting-associated protein 18 homolog	VPS18_HUMAN Vacuolar protein sorting-associated protein 18 homolog [Homo sapiens (Human) [9606]]	2	3	-1.85185185185185
Q9UHL4	DPP7	Dipeptidyl peptidase 2 precursor	DPP2_HUMAN Dipeptidyl-peptidase 2 [Homo sapiens (Human) [9606]]	2	3	-1.72413793103448
Q9UJ71	CD207	C-type lectin domain family 4 member K	CLC4K_HUMAN C-type lectin domain family 4 member K [Homo sapiens (Human) [9606]]	2	3	-1.78571428571429
Q9Y2E5	MAN2B2	Epididymis-specific alpha-mannosidase precursor	MA2B2_HUMAN Epididymis-specific alpha-mannosidase [Homo sapiens (Human) [9606]]	2	3	-1.63934426229508
Q9Y315	DERA	Putative deoxyribose-phosphate aldolase	DEOC_HUMAN Putative deoxyribose-phosphate aldolase [Homo sapiens (Human) [9606]]	2	3	-1.66666666666667
Q9Y316	MEMO1	Protein MEMO1	MEMO1_HUMAN Protein MEMO1 [Homo sapiens (Human) [9606]]	2	3	-1.72413793103448
Q9Y3R4	NEU2	Sialidase-2	NEUR2_HUMAN Sialidase-2 [Homo sapiens (Human) [9606]]	2	3	-1.61290322580645

## Sheet: Supplementary Table 2
One-year longitudinal study of the stratum corneum proteome of retinol and all-trans retinoic acid-treated human skin: an orchestrated molecular event
Kahina Abed 1*, Aude Foucher 1, Dominique Bernard 1, Emmanulle Tancrède-Bohin1-2#, Nûkhet Cavusoglu 1#
1 L’Oréal Research and Innovation, Aulnay-sous-Bois, France
2 Service de Dermatologie, Hôpital Saint-Louis, Paris, France.
* Corresponding author: Dr Abed Kahina. E-mail address: Kahina.abed@loreal.com
# Both authors contributed equally to this work
Table S2: Differentially expressed proteins of ROL versus vehicle after 6 months of application
Accession number	Protein	Protein name	Description	repicates	Total replicate	Fold change
B4DGB4	PLS3	Plastin-3	B4DGB4_HUMAN Plastin-3 [Homo sapiens (Human) [9606]]	2	3	2.38
O43707	ACTN4	Alpha-actinin-4	ACTN4_HUMAN Alpha-actinin-4 [Homo sapiens (Human) [9606]]	3	3	3.2
O60437	PPL	Periplakin	PEPL_HUMAN Periplakin [Homo sapiens (Human) [9606]]	2	3	2.47
P00558	PGK1	Phosphoglycerate kinase 1	PGK1_HUMAN Phosphoglycerate kinase 1 [Homo sapiens (Human) [9606]]	2	3	2.24
P02768	ALB	Serum albumin precursor	ALBU_HUMAN Serum albumin [Homo sapiens (Human) [9606]]	3	3	1.52
P04075	ALDOA	Fructose-bisphosphate aldolase A	ALDOA_HUMAN Fructose-bisphosphate aldolase A [Homo sapiens (Human) [9606]]	2	3	2.89
P04264	KRT1	Keratin, type II cytoskeletal 1	Keratin, type II cytoskeletal 1 n=1 Tax=Homo sapiens RepID=K2C1_HUMAN	3	3	1.93
P04792	HSPB1	Heat shock protein beta-1	HSPB1_HUMAN Heat shock protein beta-1 [Homo sapiens (Human) [9606]]	3	3	2.72
P05109	S100A8	Protein S100-A8	S10A8_HUMAN Protein S100-A8 [Homo sapiens (Human) [9606]]	2	3	2.62
P06576	ATP5B	ATP synthase subunit beta, mitochondrial precursor	ATPB_HUMAN ATP synthase subunit beta, mitochondrial [Homo sapiens (Human) [9606]]	2	3	2.31
P06702	S100A9	Protein S100-A9	S10A9_HUMAN Protein S100-A9 [Homo sapiens (Human) [9606]]	2	3	2.75
P06733	ENO1	Alpha-enolase	ENOA_HUMAN Alpha-enolase [Homo sapiens (Human) [9606]]	3	3	2.37
P07108-5	DBI	Acyl-CoA-binding protein	Isoform 5 of Acyl-CoA-binding protein OS=Homo sapiens GN=DBI	2	3	2.95
P07237	P4HB	Protein disulfide-isomerase precursor	PDIA1_HUMAN Protein disulfide-isomerase [Homo sapiens (Human) [9606]]	2	3	2.14
P07339	CTSD	Cathepsin D precursor	CATD_HUMAN Cathepsin D heavy chain [Homo sapiens (Human) [9606]]	2	3	1.62
P08107	HSPA1A	Heat shock 70 kDa protein 1A/1B	HSP71_HUMAN Heat shock 70 kDa protein 1 [Homo sapiens (Human) [9606]]	2	3	2.81
P09211	GSTP1	Glutathione S-transferase P	GSTP1_HUMAN Glutathione S-transferase P [Homo sapiens (Human) [9606]]	3	3	6.21
P11021	HSPA5	78 kDa glucose-regulated protein precursor	GRP78_HUMAN 78 kDa glucose-regulated protein [Homo sapiens (Human) [9606]]	2	3	1.87
P13645	KRT10	Keratin, type I cytoskeletal 10	Keratin, type I cytoskeletal 10 n=1 Tax=Homo sapiens RepID=K1C10_HUMAN	3	3	1.56
P13647	KRT5	Keratin, type II cytoskeletal 5	Keratin, type II cytoskeletal 5 n=1 Tax=Homo sapiens RepID=K2C5_HUMAN	2	3	1.54
P14618	PKM	Pyruvate kinase isozymes M1/M2	KPYM_HUMAN Pyruvate kinase isozymes M1/M2 [Homo sapiens (Human) [9606]]	2	3	1.7
P14735	IDE	Insulin-degrading enzyme	IDE_HUMAN Insulin-degrading enzyme [Homo sapiens (Human) [9606]]	3	3	2.31
P17931	LGALS3	Galectin-3	Galectin-3 OS=Homo sapiens GN=LGALS3 PE=1 SV=5	3	3	1.57
P18510-3	IL1RN	Interleukin-1 receptor antagonist protein precursor	P18510-3 Isoform 3 of Interleukin-1 receptor antagonist protein [Homo sapiens (Human) [9606]]	3	3	2.67
P27482	CALML3	Calmodulin-like protein 3	CALL3_HUMAN Calmodulin-like protein 3 [Homo sapiens (Human) [9606]]	2	3	2.72
P29373	CRABP2	Cellular retinoic acid-binding protein 2	RABP2_HUMAN Cellular retinoic acid-binding protein 2 [Homo sapiens (Human) [9606]]	2	3	4.21
P29508	SERPINB3	Serpin B3	SPB3_HUMAN Serpin B3 [Homo sapiens (Human) [9606]]	3	3	4.04
P30101	PDIA3	Protein disulfide-isomerase A3 precursor	PDIA3_HUMAN Protein disulfide-isomerase A3 [Homo sapiens (Human) [9606]]	2	3	2.7
P31947	SFN	14-3-3 protein sigma	1433S_HUMAN 14-3-3 protein sigma [Homo sapiens (Human) [9606]]	2	3	4.11
P31949	S100A11	Protein S100-A11	S10AB_HUMAN Protein S100-A11 [Homo sapiens (Human) [9606]]	2	3	4.56
P35579	MYH9	Myosin-9	MYH9_HUMAN Myosin-9 [Homo sapiens (Human) [9606]]	2	3	1.88
P36952	SERPINB5	Serpin B5	SPB5_HUMAN Serpin B5 [Homo sapiens (Human) [9606]]	2	3	3.21
P47929	LGALS7	Galectin-7	LEG7_HUMAN Galectin-7 [Homo sapiens (Human) [9606]]	3	3	3.31
P55072	VCP	Transitional endoplasmic reticulum ATPase	TERA_HUMAN Transitional endoplasmic reticulum ATPase [Homo sapiens (Human) [9606]]	2	3	2.91
P60985-2	KRTDAP	Keratinocyte differentiation-associated protein precursor	P60985-2 Isoform 2 of Keratinocyte differentiation-associated protein [Homo sapiens (Human) [9606]]	2	3	3.09
P61158	ACTR3	Actin-related protein 3	ARP3_HUMAN Actin-related protein 3 [Homo sapiens (Human) [9606]]	2	3	4.06
P62937	PPIA	Peptidyl-prolyl cis-trans isomerase A	PPIA_HUMAN Peptidyl-prolyl cis-trans isomerase A [Homo sapiens (Human) [9606]]	2	3	3.31
P63104	YWHAZ	14-3-3 protein zeta/delta	1433Z_HUMAN 14-3-3 protein zeta/delta [Homo sapiens (Human) [9606]]	3	3	3.8
P63261	ACTG1	Actin, cytoplasmic 2	ACTG_HUMAN Actin, cytoplasmic 2, N-terminally processed [Homo sapiens (Human) [9606]]	3	3	1.84
Q06830	PRDX1	Peroxiredoxin-1	PRDX1_HUMAN Peroxiredoxin-1 [Homo sapiens (Human) [9606]]	3	3	1.91
Q6UYC3	LMNA	Prelamin-A/C	Q6UYC3_HUMAN Lamin A/C [Homo sapiens (Human) [9606]]	2	3	1.95
Q8WVV4-1	POF1B	Protein POF1B	Q8WVV4-1 Isoform 1 of Protein POF1B [Homo sapiens (Human) [9606]]	2	3	1.69
Q96FQ6	S100A16	Protein S100-A16	S10AG_HUMAN Protein S100-A16 [Homo sapiens (Human) [9606]]	3	3	1.84
Q9NZT1	CALML5	Calmodulin-like protein 5	CALL5_HUMAN Calmodulin-like protein 5 [Homo sapiens (Human) [9606]]	2	3	3.83
Q9UKQ9	KLK9	Kallikrein-9 precursor	KLK9_HUMAN Kallikrein-9 [Homo sapiens (Human) [9606]]	2	3	1.68
A8K2U0	A2ML1	Alpha-2-macroglobulin-like protein 1 precursor	A2ML1_HUMAN Alpha-2-macroglobulin-like protein 1 [Homo sapiens (Human) [9606]]	2	3	-1.51515
O00115	DNASE2	Deoxyribonuclease-2-alpha precursor	DNS2A_HUMAN Deoxyribonuclease-2-alpha [Homo sapiens (Human) [9606]]	2	3	-1.81818
O75608-2	LYPLA1	Acyl-protein thioesterase 1	O75608-2 Isoform 2 of Acyl-protein thioesterase 1 [Homo sapiens (Human) [9606]]	3	3	-2.17391
O75629	CREG1	Protein CREG1 precursor	CREG1_HUMAN Protein CREG1 [Homo sapiens (Human) [9606]]	2	3	-1.78571
O75635-2	SERPINB7	Serpin B7	Isoform 2 of Serpin B7 OS=Homo sapiens GN=SERPINB7	2	3	-1.49254
P00441	SOD1	Superoxide dismutase [Cu-Zn]	SODC_HUMAN Superoxide dismutase [Cu-Zn] [Homo sapiens (Human) [9606]]	3	3	-1.63934
P01833	PIGR	Polymeric immunoglobulin receptor precursor	PIGR_HUMAN Secretory component [Homo sapiens (Human) [9606]]	2	3	-2.38095
P04040	CAT	Catalase	CATA_HUMAN Catalase [Homo sapiens (Human) [9606]]	3	3	-1.92308
P04062-2	GBA	Glucosylceramidase precursor	Isoform Short of Glucosylceramidase OS=Homo sapiens GN=GBA	2	3	-1.51515
P05089	ARG1	Arginase-1	ARGI1_HUMAN Arginase-1 [Homo sapiens (Human) [9606]]	3	3	-2.04082
P05090	APOD	Apolipoprotein D precursor	APOD_HUMAN Apolipoprotein D [Homo sapiens (Human) [9606]]	2	3	-1.72414
P07602-3	PSAP	Proactivator polypeptide precursor	Isoform Sap-mu-9 of Proactivator polypeptide OS=Homo sapiens GN=PSAP	2	3	-1.96078
P07686	HEXB	Beta-hexosaminidase subunit beta precursor	HEXB_HUMAN Beta-hexosaminidase subunit beta chain A [Homo sapiens (Human) [9606]]	3	3	-1.69492
P10253	GAA	Lysosomal alpha-glucosidase precursor	LYAG_HUMAN 70 kDa lysosomal alpha-glucosidase [Homo sapiens (Human) [9606]]	2	3	-1.63934
P11279	LAMP1	Lysosome-associated membrane glycoprotein 1 precursor	LAMP1_HUMAN Lysosome-associated membrane glycoprotein 1 [Homo sapiens (Human) [9606]]	2	3	-1.51515
P12268	IMPDH2	Inosine-5'-monophosphate dehydrogenase 2	IMDH2_HUMAN Inosine-5&apos;-monophosphate dehydrogenase 2 [Homo sapiens (Human) [9606]]	2	3	-1.49254
P12273	PIP	Prolactin-inducible protein precursor	PIP_HUMAN Prolactin-inducible protein [Homo sapiens (Human) [9606]]	3	3	-1.88679
P13796	LCP1	Plastin-2	PLSL_HUMAN Plastin-2 [Homo sapiens (Human) [9606]]	3	3	-1.69492
P16278-3	GLB1	Beta-galactosidase precursor	Isoform 3 of Beta-galactosidase OS=Homo sapiens GN=GLB1	2	3	-1.88679
P17174	GOT1	Aspartate aminotransferase, cytoplasmic	AATC_HUMAN Aspartate aminotransferase, cytoplasmic [Homo sapiens (Human) [9606]]	2	3	-1.63934
P22304	IDS	Iduronate 2-sulfatase precursor	IDS_HUMAN Iduronate 2-sulfatase 14 kDa chain [Homo sapiens (Human) [9606]]	2	3	-1.81818
P25311	AZGP1	Zinc-alpha-2-glycoprotein precursor	ZA2G_HUMAN Zinc-alpha-2-glycoprotein [Homo sapiens (Human) [9606]]	2	3	-1.53846
P35908	KRT2	Keratin, type II cytoskeletal 2 epidermal	Keratin, type II cytoskeletal 2 epidermal n=1 Tax=Homo sapiens RepID=K22E_HUMAN	2	3	-1.63934
P36222	CHI3L1	Chitinase-3-like protein 1 precursor	CH3L1_HUMAN Chitinase-3-like protein 1 [Homo sapiens (Human) [9606]]	2	3	-1.88679
P42785-2	PRCP	Lysosomal Pro-X carboxypeptidase precursor	Isoform 2 of Lysosomal Pro-X carboxypeptidase OS=Homo sapiens GN=PRCP	2	3	-1.53846
P48163	ME1	NADP-dependent malic enzyme	MAOX_HUMAN NADP-dependent malic enzyme [Homo sapiens (Human) [9606]]	3	3	-1.5873
P50452	SERPINB8	Serpin B8	SPB8_HUMAN Serpin B8 [Homo sapiens (Human) [9606]]	3	3	-2.04082
P60174-1	TPI1	Triosephosphate isomerase	Isoform 2 of Triosephosphate isomerase OS=Homo sapiens GN=TPI1	2	3	-2.04082
P80108	GPLD1	Phosphatidylinositol-glycan-specific phospholipase D precursor	PHLD_HUMAN Phosphatidylinositol-glycan-specific phospholipase D [Homo sapiens (Human) [9606]]	2	3	-1.49254
Q02413	DSG1	Desmoglein-1 precursor	DSG1_HUMAN Desmoglein-1 [Homo sapiens (Human) [9606]]	2	3	-1.75439
Q08188	TGM3	Protein-glutamine gamma-glutamyltransferase E precursor	TGM3_HUMAN Protein-glutamine gamma-glutamyltransferase E 27 kDa catalytic chain [Homo sapiens (Human) [9606]]	3	3	-1.72414
Q08554-2	DSC1	Desmocollin-1 precursor	Isoform 1B of Desmocollin-1 OS=Homo sapiens GN=DSC1	2	3	-1.75439
Q13867	BLMH	Bleomycin hydrolase	BLMH_HUMAN Bleomycin hydrolase [Homo sapiens (Human) [9606]]	3	3	-1.49254
Q14574-2	DSC3	Desmocollin-3 precursor	Q14574-2 Isoform 3B of Desmocollin-3 [Homo sapiens (Human) [9606]]	2	3	-1.51515
Q5D862	FLG2	Filaggrin-2	FILA2_HUMAN Filaggrin-2 [Homo sapiens (Human) [9606]]	3	3	-2
Q8IW75	SERPINA12	Serpin A12 precursor	SPA12_HUMAN Serpin A12 [Homo sapiens (Human) [9606]]	2	3	-2.22222
Q8NCW5	APOA1BP	NAD(P)H-hydrate epimerase precursor	AIBP_HUMAN Apolipoprotein A-I-binding protein [Homo sapiens (Human) [9606]]	2	3	-1.53846
Q92820	GGH	Gamma-glutamyl hydrolase precursor	GGH_HUMAN Gamma-glutamyl hydrolase [Homo sapiens (Human) [9606]]	3	3	-1.63934
Q96L46	CAPNS2	Calpain small subunit 2	CPNS2_HUMAN Calpain small subunit 2 [Homo sapiens (Human) [9606]]	2	3	-1.69492
Q96P63	SERPINB12	SERPINB12 protein	SPB12_HUMAN Serpin B12 [Homo sapiens (Human) [9606]]	2	3	-1.72414
Q99497	PARK7	Protein DJ-1 precursor	PARK7_HUMAN Protein DJ-1 [Homo sapiens (Human) [9606]]	3	3	-1.63934
Q9BWD1	ACAT2	Acetyl-CoA acetyltransferase, cytosolic	THIC_HUMAN Acetyl-CoA acetyltransferase, cytosolic [Homo sapiens (Human) [9606]]	2	3	-1.78571
Q9GZP4	PITHD1	PITH domain-containing protein 1	CA128_HUMAN UPF0424 protein C1orf128 [Homo sapiens (Human) [9606]]	3	3	-1.63934
Q9H0W9-2	C11orf54	Ester hydrolase C11orf54	Q9H0W9-2 Isoform 2 of Ester hydrolase C11orf54 [Homo sapiens (Human) [9606]]	2	3	-1.69492
Q9H1E1	RNASE7	Ribonuclease 7 precursor	RNAS7_HUMAN Ribonuclease 7 [Homo sapiens (Human) [9606]]	2	3	-1.72414
Q9HB40	SCPEP1	Retinoid-inducible serine carboxypeptidase precursor	RISC_HUMAN Retinoid-inducible serine carboxypeptidase [Homo sapiens (Human) [9606]]	2	3	-1.51515
Q9NNX1-3	TUFT1	Tuftelin	Q9NNX1-3 Isoform 3 of Tuftelin [Homo sapiens (Human) [9606]]	2	3	-1.53846
Q9NZH8	IL36G	Interleukin-36 gamma	IL1F9_HUMAN Interleukin-1 family member 9 [Homo sapiens (Human) [9606]]	2	3	-1.92308
Q9P2T1-2	GMPR2	GMP reductase 2	Isoform 2 of GMP reductase 2 OS=Homo sapiens GN=GMPR2	2	3	-1.51515
Q9Y316	MEMO1	Protein MEMO1	MEMO1_HUMAN Protein MEMO1 [Homo sapiens (Human) [9606]]	2	3	-1.51515

## Sheet: Supplementary Table 3
One-year longitudinal study of the stratum corneum proteome of retinol and all-trans retinoic acid-treated human skin: an orchestrated molecular event
Kahina Abed 1*, Aude Foucher 1, Dominique Bernard 1, Emmanulle Tancrède-Bohin1-2#, Nûkhet Cavusoglu 1#
1 L’Oréal Research and Innovation, Aulnay-sous-Bois, France
2 Service de Dermatologie, Hôpital Saint-Louis, Paris, France.
* Corresponding author: Dr Abed Kahina. E-mail address: Kahina.abed@loreal.com
# Both authors contributed equally to this work
Table S3: Differentially expressed proteins of ROL versus vehicle after 12 months of application
Accession number	Protein	Protein name	Description	repicates	Total replicate	Fold change
O43707	ACTN4	Alpha-actinin-4	ACTN4_HUMAN Alpha-actinin-4 [Homo sapiens (Human) [9606]]	3	3	2.33
P02533	KRT14	Keratin, type I cytoskeletal 14	Keratin, type I cytoskeletal 14 n=1 Tax=Homo sapiens RepID=K1C14_HUMAN	2	3	1.8
P04075	ALDOA	Fructose-bisphosphate aldolase A	ALDOA_HUMAN Fructose-bisphosphate aldolase A [Homo sapiens (Human) [9606]]	2	3	2.01
P04264	KRT1	Keratin, type II cytoskeletal 1	Keratin, type II cytoskeletal 1 n=1 Tax=Homo sapiens RepID=K2C1_HUMAN	3	3	3.21
P04792	HSPB1	Heat shock protein beta-1	HSPB1_HUMAN Heat shock protein beta-1 [Homo sapiens (Human) [9606]]	2	3	2.89
P05109	S100A8	Protein S100-A8	S10A8_HUMAN Protein S100-A8 [Homo sapiens (Human) [9606]]	2	3	2.31
P06733	ENO1	Alpha-enolase	ENOA_HUMAN Alpha-enolase [Homo sapiens (Human) [9606]]	3	3	1.9
P06753-2	TPM3	Tropomyosin alpha-3 chain	P06753-2 Isoform 2 of Tropomyosin alpha-3 chain [Homo sapiens (Human) [9606]]	2	3	2
P07339	CTSD	Cathepsin D precursor	CATD_HUMAN Cathepsin D heavy chain [Homo sapiens (Human) [9606]]	2	3	2.27
P07858	CTSB	Cathepsin B precursor	CATB_HUMAN Cathepsin B heavy chain [Homo sapiens (Human) [9606]]	3	3	1.68
P09211	GSTP1	Glutathione S-transferase P	GSTP1_HUMAN Glutathione S-transferase P [Homo sapiens (Human) [9606]]	3	3	6.75
P12081	HARS	Histidine--tRNA ligase, cytoplasmic	SYHC_HUMAN Histidyl-tRNA synthetase, cytoplasmic [Homo sapiens (Human) [9606]]	2	3	1.77
P13639	EEF2	Elongation factor 2	EF2_HUMAN Elongation factor 2 [Homo sapiens (Human) [9606]]	2	3	1.57
P13645	KRT10	Keratin, type I cytoskeletal 10	Keratin, type I cytoskeletal 10 n=1 Tax=Homo sapiens RepID=K1C10_HUMAN	3	3	2.49
P13647	KRT5	Keratin, type II cytoskeletal 5	Keratin, type II cytoskeletal 5 n=1 Tax=Homo sapiens RepID=K2C5_HUMAN	2	3	2.09
P14735	IDE	Insulin-degrading enzyme	IDE_HUMAN Insulin-degrading enzyme [Homo sapiens (Human) [9606]]	3	3	2.44
P18510-3	IL1RN	Interleukin-1 receptor antagonist protein precursor	P18510-3 Isoform 3 of Interleukin-1 receptor antagonist protein [Homo sapiens (Human) [9606]]	2	3	2.18
P23526	AHCY	Adenosylhomocysteinase	SAHH_HUMAN Adenosylhomocysteinase [Homo sapiens (Human) [9606]]	2	3	2.02
P27482	CALML3	Calmodulin-like protein 3	CALL3_HUMAN Calmodulin-like protein 3 [Homo sapiens (Human) [9606]]	2	3	1.61
P28074	PSMB5	Proteasome subunit beta type-5 precursor	PSB5_HUMAN Proteasome subunit beta type-5 [Homo sapiens (Human) [9606]]	2	3	1.51
P29508	SERPINB3	Serpin B3	SPB3_HUMAN Serpin B3 [Homo sapiens (Human) [9606]]	3	3	3.74
P31151	S100A7	Protein S100-A7	S10A7_HUMAN Protein S100-A7 [Homo sapiens (Human) [9606]]	2	3	3.63
P31947-2	SFN	14-3-3 protein sigma	P31947-2 Isoform 2 of 14-3-3 protein sigma [Homo sapiens (Human) [9606]]	2	3	2.8
P31949	S100A11	Protein S100-A11	S10AB_HUMAN Protein S100-A11 [Homo sapiens (Human) [9606]]	2	3	3.81
P35579	MYH9	Myosin-9	MYH9_HUMAN Myosin-9 [Homo sapiens (Human) [9606]]	2	3	1.74
P42357	HAL	Histidine ammonia-lyase	HUTH_HUMAN Histidine ammonia-lyase [Homo sapiens (Human) [9606]]	3	3	1.5
P47929	LGALS7	Galectin-7	LEG7_HUMAN Galectin-7 [Homo sapiens (Human) [9606]]	3	3	2.34
P49189	ALDH9A1	4-trimethylaminobutyraldehyde dehydrogenase	AL9A1_HUMAN 4-trimethylaminobutyraldehyde dehydrogenase [Homo sapiens (Human) [9606]]	2	3	4.5
P62937	PPIA	Peptidyl-prolyl cis-trans isomerase A	PPIA_HUMAN Peptidyl-prolyl cis-trans isomerase A [Homo sapiens (Human) [9606]]	2	3	1.64
Q01469	FABP5	Fatty acid-binding protein, epidermal	FABP5_HUMAN Fatty acid-binding protein, epidermal [Homo sapiens (Human) [9606]]	3	3	5.94
Q06830	PRDX1	Peroxiredoxin-1	PRDX1_HUMAN Peroxiredoxin-1 [Homo sapiens (Human) [9606]]	2	3	2.24
Q7Z406-6	MYH14	Myosin-14	Q7Z406-6 Isoform 6 of Myosin-14 [Homo sapiens (Human) [9606]]	2	3	2.62
Q7Z794	KRT77	Keratin, type II cytoskeletal 1b	Keratin, type II cytoskeletal 1b n=1 Tax=Homo sapiens RepID=K2C1B_HUMAN	2	3	1.49
Q96FQ6	S100A16	Protein S100-A16	S10AG_HUMAN Protein S100-A16 [Homo sapiens (Human) [9606]]	2	3	1.61
O00115	DNASE2	Deoxyribonuclease-2-alpha precursor	DNS2A_HUMAN Deoxyribonuclease-2-alpha [Homo sapiens (Human) [9606]]	2	3	-1.72414
O75592-2	MYCBP2	Probable E3 ubiquitin-protein ligase MYCBP2	O75592-2 Isoform 2 of Probable E3 ubiquitin-protein ligase MYCBP2 [Homo sapiens (Human) [9606]]	2	3	-1.6129
O75629	CREG1	Protein CREG1 precursor	CREG1_HUMAN Protein CREG1 [Homo sapiens (Human) [9606]]	2	3	-1.53846
O95865	DDAH2	N(G),N(G)-dimethylarginine dimethylaminohydrolase 2	N(G),N(G)-dimethylarginine dimethylaminohydrolase 2 OS=Homo sapiens GN=DDAH2 PE=1 SV=1	2	3	-1.63934
O95969	SCGB1D2	Secretoglobin family 1D member 2 precursor	SG1D2_HUMAN Secretoglobin family 1D member 2 [Homo sapiens (Human) [9606]]	2	3	-1.81818
P00441	SOD1	Superoxide dismutase [Cu-Zn]	SODC_HUMAN Superoxide dismutase [Cu-Zn] [Homo sapiens (Human) [9606]]	2	3	-1.63934
P02649	APOE	Apolipoprotein E precursor	APOE_HUMAN Apolipoprotein E [Homo sapiens (Human) [9606]]	2	3	-1.92308
P04040	CAT	Catalase	CATA_HUMAN Catalase [Homo sapiens (Human) [9606]]	3	3	-1.88679
P05089	ARG1	Arginase-1	ARGI1_HUMAN Arginase-1 [Homo sapiens (Human) [9606]]	3	3	-1.69492
P05090	APOD	Apolipoprotein D precursor	APOD_HUMAN Apolipoprotein D [Homo sapiens (Human) [9606]]	2	3	-1.63934
P05120	SERPINB2	Plasminogen activator inhibitor 2 precursor	PAI2_HUMAN Plasminogen activator inhibitor 2 [Homo sapiens (Human) [9606]]	2	3	-1.6129
P07686	HEXB	Beta-hexosaminidase subunit beta precursor	HEXB_HUMAN Beta-hexosaminidase subunit beta chain A [Homo sapiens (Human) [9606]]	3	3	-1.53846
P10253	GAA	Lysosomal alpha-glucosidase precursor	LYAG_HUMAN 70 kDa lysosomal alpha-glucosidase [Homo sapiens (Human) [9606]]	2	3	-1.5625
P12273	PIP	Prolactin-inducible protein precursor	PIP_HUMAN Prolactin-inducible protein [Homo sapiens (Human) [9606]]	2	3	-1.5625
P13796	LCP1	Plastin-2	PLSL_HUMAN Plastin-2 [Homo sapiens (Human) [9606]]	2	3	-1.81818
P35527	KRT9	Keratin, type I cytoskeletal 9	Keratin, type I cytoskeletal 9 n=1 Tax=Homo sapiens RepID=K1C9_HUMAN	2	3	-1.5873
P36222	CHI3L1	Chitinase-3-like protein 1 precursor	CH3L1_HUMAN Chitinase-3-like protein 1 [Homo sapiens (Human) [9606]]	3	3	-1.78571
P42785	PRCP	Lysosomal Pro-X carboxypeptidase precursor	PCP_HUMAN Lysosomal Pro-X carboxypeptidase [Homo sapiens (Human) [9606]]	2	3	-1.63934
P48163	ME1	NADP-dependent malic enzyme	MAOX_HUMAN NADP-dependent malic enzyme [Homo sapiens (Human) [9606]]	2	3	-1.51515
P50452	SERPINB8	Serpin B8	SPB8_HUMAN Serpin B8 [Homo sapiens (Human) [9606]]	3	3	-1.72414
P60174	TPI1	Triosephosphate isomerase	TPIS_HUMAN Triosephosphate isomerase [Homo sapiens (Human) [9606]]	2	3	-1.5873
P80108	GPLD1	Phosphatidylinositol-glycan-specific phospholipase D precursor	PHLD_HUMAN Phosphatidylinositol-glycan-specific phospholipase D [Homo sapiens (Human) [9606]]	2	3	-1.81818
P81605	DCD	Dermcidin precursor	DCD_HUMAN DCD-1 [Homo sapiens (Human) [9606]]	3	3	-2.12766
Q02413	DSG1	Desmoglein-1 precursor	DSG1_HUMAN Desmoglein-1 [Homo sapiens (Human) [9606]]	3	3	-1.6129
Q08188	TGM3	Protein-glutamine gamma-glutamyltransferase E precursor	TGM3_HUMAN Protein-glutamine gamma-glutamyltransferase E 27 kDa catalytic chain [Homo sapiens (Human) [9606]]	3	3	-1.69492
Q08554	DSC1	Desmocollin-1 precursor	DSC1_HUMAN Desmocollin-1 [Homo sapiens (Human) [9606]]	2	3	-1.6129
Q13510-2	ASAH1	Acid ceramidase precursor	Q13510-2 Isoform 2 of Acid ceramidase [Homo sapiens (Human) [9606]]	2	3	-1.66667
Q2L6G8	CDSN	Corneodesmosin	Q2L6G8_HUMAN Corneodesmosin [Homo sapiens (Human) [9606]]	3	3	-1.72414
Q5D862	FLG2	Filaggrin-2	FILA2_HUMAN Filaggrin-2 [Homo sapiens (Human) [9606]]	2	3	-1.88679
Q5T749	KPRP	Keratinocyte proline-rich protein	KPRP_HUMAN Keratinocyte proline-rich protein [Homo sapiens (Human) [9606]]	2	3	-1.63934
Q8IW75	SERPINA12	Serpin A12 precursor	SPA12_HUMAN Serpin A12 [Homo sapiens (Human) [9606]]	3	3	-1.69492
Q92820	GGH	Gamma-glutamyl hydrolase precursor	GGH_HUMAN Gamma-glutamyl hydrolase [Homo sapiens (Human) [9606]]	2	3	-1.5873
Q96L46	CAPNS2	Calpain small subunit 2	CPNS2_HUMAN Calpain small subunit 2 [Homo sapiens (Human) [9606]]	2	3	-1.51515
Q99497	PARK7	Protein DJ-1 precursor	PARK7_HUMAN Protein DJ-1 [Homo sapiens (Human) [9606]]	3	3	-1.66667
Q9GZP4	PITHD1	PITH domain-containing protein 1	CA128_HUMAN UPF0424 protein C1orf128 [Homo sapiens (Human) [9606]]	2	3	-1.6129
Q9HB40	SCPEP1	Retinoid-inducible serine carboxypeptidase precursor	RISC_HUMAN Retinoid-inducible serine carboxypeptidase [Homo sapiens (Human) [9606]]	2	3	-1.75439
Q9NZH6-4	IL37	Interleukin-37 precursor	Q9NZH6-4 Isoform D of Interleukin-1 family member 7 [Homo sapiens (Human) [9606]]	2	3	-1.92308
Q9NZH8-2	IL36G	Interleukin-36 gamma	Q9NZH8-2 Isoform 2 of Interleukin-1 family member 9 [Homo sapiens (Human) [9606]]	2	3	-1.92308

## Sheet: Supplementary Table 4
One-year longitudinal study of the stratum corneum proteome of retinol and all-trans retinoic acid-treated human skin: an orchestrated molecular event
Kahina Abed 1*, Aude Foucher 1, Dominique Bernard 1, Emmanulle Tancrède-Bohin1-2#, Nûkhet Cavusoglu 1#
1 L’Oréal Research and Innovation, Aulnay-sous-Bois, France
2 Service de Dermatologie, Hôpital Saint-Louis, Paris, France.
* Corresponding author: Dr Abed Kahina. E-mail address: Kahina.abed@loreal.com
# Both authors contributed equally to this work
Table S4: Differentially expressed proteins of RA versus vehicle after 3 months of application
Accession number	Protein	Protein name	Description	repicates	Total replicate	Fold change
K7EKI8	PPL	Periplakin	Periplakin OS=Homo sapiens GN=PPL PE=4 SV=1	2	3	2.14
O00299	CLIC1	Chloride intracellular channel protein 1	Chloride intracellular channel protein 1 OS=Homo sapiens GN=CLIC1 PE=1 SV=4	2	3	2.61
O15144	ARPC2	Actin-related protein 2/3 complex subunit 2	ARPC2_HUMAN Actin-related protein 2/3 complex subunit 2 [Homo sapiens (Human) [9606]]	2	3	3.43
O43707	ACTN4	Alpha-actinin-4	ACTN4_HUMAN Alpha-actinin-4 [Homo sapiens (Human) [9606]]	3	3	2.87
P00338-3	LDHA	L-lactate dehydrogenase A chain	Isoform 3 of L-lactate dehydrogenase A chain OS=Homo sapiens GN=LDHA	3	3	2.46
P00558	PGK1	Phosphoglycerate kinase 1	PGK1_HUMAN Phosphoglycerate kinase 1 [Homo sapiens (Human) [9606]]	2	3	2.16
P01009	SERPINA1	Alpha-1-antitrypsin precursor	A1AT_HUMAN Short peptide from AAT [Homo sapiens (Human) [9606]]	2	3	1.89
P01023	A2M	Alpha-2-macroglobulin precursor	A2MG_HUMAN Alpha-2-macroglobulin [Homo sapiens (Human) [9606]]	2	3	3.66
P01024	C3	Complement C3 precursor	CO3_HUMAN Complement C3c alpha&apos; chain fragment 2 [Homo sapiens (Human) [9606]]	3	3	3.19
P02647	APOA1	Apolipoprotein A-I precursor	APOA1_HUMAN Apolipoprotein A-I(1-242) [Homo sapiens (Human) [9606]]	2	3	3.14
P02671	FGA	Fibrinogen alpha chain precursor	FIBA_HUMAN Fibrinopeptide A [Homo sapiens (Human) [9606]]	3	3	4.99
P02675	FGB	Fibrinogen beta chain precursor	FIBB_HUMAN Fibrinopeptide B [Homo sapiens (Human) [9606]]	2	3	6.59
P02679-2	FGG	Fibrinogen gamma chain precursor	P02679-2 Isoform Gamma-A of Fibrinogen gamma chain [Homo sapiens (Human) [9606]]	2	3	8.91
P02751-4	FN1	Fibronectin precursor	Isoform 4 of Fibronectin OS=Homo sapiens GN=FN1	2	3	2.38
P02787	TF	Serotransferrin precursor	Serotransferrin OS=Homo sapiens GN=TF PE=1 SV=3	2	3	2.5
P04075	ALDOA	Fructose-bisphosphate aldolase A	ALDOA_HUMAN Fructose-bisphosphate aldolase A [Homo sapiens (Human) [9606]]	3	3	2.35
P04792	HSPB1	Heat shock protein beta-1	HSPB1_HUMAN Heat shock protein beta-1 [Homo sapiens (Human) [9606]]	3	3	4.47
P05091	ALDH2	Aldehyde dehydrogenase, mitochondrial precursor	Aldehyde dehydrogenase, mitochondrial OS=Homo sapiens GN=ALDH2 PE=1 SV=2	3	3	2.35
P05109	S100A8	Protein S100-A8	S10A8_HUMAN Protein S100-A8 [Homo sapiens (Human) [9606]]	2	3	1.84
P06576	ATP5B	ATP synthase subunit beta, mitochondrial precursor	ATPB_HUMAN ATP synthase subunit beta, mitochondrial [Homo sapiens (Human) [9606]]	3	3	2.6
P06702	S100A9	Protein S100-A9	S10A9_HUMAN Protein S100-A9 [Homo sapiens (Human) [9606]]	2	3	1.72
P06733	ENO1	Alpha-enolase	ENOA_HUMAN Alpha-enolase [Homo sapiens (Human) [9606]]	3	3	1.61
P06744	GPI	Glucose-6-phosphate isomerase	G6PI_HUMAN Glucose-6-phosphate isomerase [Homo sapiens (Human) [9606]]	3	3	2.81
P06753-2	TPM3	Tropomyosin alpha-3 chain	P06753-2 Isoform 2 of Tropomyosin alpha-3 chain [Homo sapiens (Human) [9606]]	2	3	1.53
P07108-5	DBI	Acyl-CoA-binding protein	Isoform 5 of Acyl-CoA-binding protein OS=Homo sapiens GN=DBI	2	3	4.5
P07237	P4HB	Protein disulfide-isomerase precursor	PDIA1_HUMAN Protein disulfide-isomerase [Homo sapiens (Human) [9606]]	3	3	3.79
P07476	IVL	Involucrin	INVO_HUMAN Involucrin [Homo sapiens (Human) [9606]]	3	3	2.12
P07900-2	HSP90AA1	Heat shock protein HSP 90-alpha	Isoform 2 of Heat shock protein HSP 90-alpha OS=Homo sapiens GN=HSP90AA1	3	3	4.1
P08107	HSPA1A	Heat shock 70 kDa protein 1A/1B	HSP71_HUMAN Heat shock 70 kDa protein 1 [Homo sapiens (Human) [9606]]	3	3	2.74
P08758	ANXA5	Annexin A5	ANXA5_HUMAN Annexin A5 [Homo sapiens (Human) [9606]]	2	3	1.58
P09211	GSTP1	Glutathione S-transferase P	GSTP1_HUMAN Glutathione S-transferase P [Homo sapiens (Human) [9606]]	3	3	5.92
P11142	HSPA8	Heat shock cognate 71 kDa protein	HSP7C_HUMAN Heat shock cognate 71 kDa protein [Homo sapiens (Human) [9606]]	2	3	2.99
P13489	RNH1	Ribonuclease inhibitor	RINI_HUMAN Ribonuclease inhibitor [Homo sapiens (Human) [9606]]	2	3	3.07
P13797	PLS3	Plastin-3	PLST_HUMAN Plastin-3 [Homo sapiens (Human) [9606]]	2	3	3.9
P14735	IDE	Insulin-degrading enzyme	IDE_HUMAN Insulin-degrading enzyme [Homo sapiens (Human) [9606]]	3	3	3.25
P15104	GLUL	Glutamine synthetase	Glutamine synthetase OS=Homo sapiens GN=GLUL PE=1 SV=4	2	3	1.5
P18669	PGAM1	Phosphoglycerate mutase 1	Phosphoglycerate mutase 1 OS=Homo sapiens GN=PGAM1 PE=1 SV=2	2	3	2.44
P19012	KRT15	Keratin, type I cytoskeletal 15	Keratin, type I cytoskeletal 15 n=1 Tax=Homo sapiens RepID=K1C15_HUMAN	2	3	1.71
P23284	PPIB	Peptidyl-prolyl cis-trans isomerase B precursor	PPIB_HUMAN Peptidyl-prolyl cis-trans isomerase B [Homo sapiens (Human) [9606]]	3	3	2.18
P23528	CFL1	Cofilin-1	COF1_HUMAN Cofilin-1 [Homo sapiens (Human) [9606]]	2	3	5.04
P27482	CALML3	Calmodulin-like protein 3	CALL3_HUMAN Calmodulin-like protein 3 [Homo sapiens (Human) [9606]]	2	3	2.82
P29034	S100A2	Protein S100-A2	S10A2_HUMAN Protein S100-A2 [Homo sapiens (Human) [9606]]	3	3	2.67
P29373	CRABP2	Cellular retinoic acid-binding protein 2	RABP2_HUMAN Cellular retinoic acid-binding protein 2 [Homo sapiens (Human) [9606]]	2	3	4.21
P29508	SERPINB3	Serpin B3	SPB3_HUMAN Serpin B3 [Homo sapiens (Human) [9606]]	3	3	3.28
P30041	PRDX6	Peroxiredoxin-6	PRDX6_HUMAN Peroxiredoxin-6 [Homo sapiens (Human) [9606]]	3	3	3.41
P30101	PDIA3	Protein disulfide-isomerase A3 precursor	PDIA3_HUMAN Protein disulfide-isomerase A3 [Homo sapiens (Human) [9606]]	2	3	2.58
P30153	PPP2R1A	Serine/threonine-protein phosphatase 2A 65 kDa regulatory subunit A alpha isoform	2AAA_HUMAN Serine/threonine-protein phosphatase 2A 65 kDa regulatory subunit A alpha isoform [Homo sapiens (Human) [9606]]	2	3	2.33
P31151	S100A7	Protein S100-A7	S10A7_HUMAN Protein S100-A7 [Homo sapiens (Human) [9606]]	3	3	2.69
P31947	SFN	14-3-3 protein sigma	1433S_HUMAN 14-3-3 protein sigma [Homo sapiens (Human) [9606]]	3	3	5.42
P31949	S100A11	Protein S100-A11	S10AB_HUMAN Protein S100-A11 [Homo sapiens (Human) [9606]]	2	3	2.75
P35221-2	CTNNA1	Catenin alpha-1	P35221-2 Isoform 2 of Catenin alpha-1 [Homo sapiens (Human) [9606]]	2	3	2.12
P36952	SERPINB5	Serpin B5	SPB5_HUMAN Serpin B5 [Homo sapiens (Human) [9606]]	3	3	5.59
P37802	TAGLN2	Transgelin-2	TAGL2_HUMAN Transgelin-2 [Homo sapiens (Human) [9606]]	2	3	2.62
P38606	ATP6V1A	V-type proton ATPase catalytic subunit A	VATA_HUMAN V-type proton ATPase catalytic subunit A [Homo sapiens (Human) [9606]]	3	3	2.58
P40925-3	MDH1	Malate dehydrogenase, cytoplasmic	Isoform 3 of Malate dehydrogenase, cytoplasmic OS=Homo sapiens GN=MDH1	2	3	2.72
P46940	IQGAP1	Ras GTPase-activating-like protein IQGAP1	IQGA1_HUMAN Ras GTPase-activating-like protein IQGAP1 [Homo sapiens (Human) [9606]]	3	3	2.52
P47756-2	CAPZB	F-actin-capping protein subunit beta	P47756-2 Isoform 2 of F-actin-capping protein subunit beta [Homo sapiens (Human) [9606]]	2	3	2.9
P47929	LGALS7	Galectin-7	LEG7_HUMAN Galectin-7 [Homo sapiens (Human) [9606]]	3	3	4.48
P48147	PREP	Prolyl endopeptidase	PPCE_HUMAN Prolyl endopeptidase [Homo sapiens (Human) [9606]]	3	3	2.35
P48594	SERPINB4	Serpin B4	Serpin B4 OS=Homo sapiens GN=SERPINB4 PE=1 SV=2	3	3	6.63
P48735	IDH2	Isocitrate dehydrogenase [NADP], mitochondrial precursor	IDHP_HUMAN Isocitrate dehydrogenase [NADP], mitochondrial [Homo sapiens (Human) [9606]]	2	3	1.66
P49189	ALDH9A1	4-trimethylaminobutyraldehyde dehydrogenase	AL9A1_HUMAN 4-trimethylaminobutyraldehyde dehydrogenase [Homo sapiens (Human) [9606]]	3	3	1.93
P50990	CCT8	T-complex protein 1 subunit theta	T-complex protein 1 subunit theta OS=Homo sapiens GN=CCT8 PE=1 SV=4	2	3	3.39
P52907	CAPZA1	F-actin-capping protein subunit alpha-1	CAZA1_HUMAN F-actin-capping protein subunit alpha-1 [Homo sapiens (Human) [9606]]	2	3	3.35
P55072	VCP	Transitional endoplasmic reticulum ATPase	TERA_HUMAN Transitional endoplasmic reticulum ATPase [Homo sapiens (Human) [9606]]	3	3	2.86
P60842	EIF4A1	Eukaryotic initiation factor 4A-I	IF4A1_HUMAN Eukaryotic initiation factor 4A-I [Homo sapiens (Human) [9606]]	2	3	2.68
P60953	CDC42	Cell division control protein 42 homolog precursor	Cell division control protein 42 homolog OS=Homo sapiens GN=CDC42 PE=1 SV=2	2	3	2.65
P60985-2	KRTDAP	Keratinocyte differentiation-associated protein precursor	P60985-2 Isoform 2 of Keratinocyte differentiation-associated protein [Homo sapiens (Human) [9606]]	2	3	2.7
P61158	ACTR3	Actin-related protein 3	ARP3_HUMAN Actin-related protein 3 [Homo sapiens (Human) [9606]]	3	3	3.52
P61160-2	ACTR2	Actin-related protein 2	Isoform 2 of Actin-related protein 2 OS=Homo sapiens GN=ACTR2	3	3	2.58
P61586	RHOA	Transforming protein RhoA precursor	Transforming protein RhoA OS=Homo sapiens GN=RHOA PE=1 SV=1	3	3	2.62
P62258	YWHAE	14-3-3 protein epsilon	1433E_HUMAN 14-3-3 protein epsilon [Homo sapiens (Human) [9606]]	2	3	2.55
P62937	PPIA	Peptidyl-prolyl cis-trans isomerase A	PPIA_HUMAN Peptidyl-prolyl cis-trans isomerase A [Homo sapiens (Human) [9606]]	2	3	3.23
P63104	YWHAZ	14-3-3 protein zeta/delta	1433Z_HUMAN 14-3-3 protein zeta/delta [Homo sapiens (Human) [9606]]	3	3	5.75
P63261	ACTG1	Actin, cytoplasmic 2	ACTG_HUMAN Actin, cytoplasmic 2, N-terminally processed [Homo sapiens (Human) [9606]]	2	3	1.94
P68371	TUBB4B	Tubulin beta-4B chain	Tubulin beta-4B chain OS=Homo sapiens GN=TUBB4B PE=1 SV=1	2	3	2.75
P78417	GSTO1	Glutathione S-transferase omega-1	GSTO1_HUMAN Glutathione S-transferase omega-1 [Homo sapiens (Human) [9606]]	2	3	1.49
P80188	LCN2	Neutrophil gelatinase-associated lipocalin precursor	Neutrophil gelatinase-associated lipocalin OS=Homo sapiens GN=LCN2 PE=1 SV=2	3	3	1.87
Q00610-2	CLTC	Clathrin heavy chain 1	Q00610-2 Isoform 2 of Clathrin heavy chain 1 [Homo sapiens (Human) [9606]]	2	3	2.15
Q01469	FABP5	Fatty acid-binding protein, epidermal	FABP5_HUMAN Fatty acid-binding protein, epidermal [Homo sapiens (Human) [9606]]	2	3	5.25
Q04760-2	GLO1	Lactoylglutathione lyase	Q04760-2 Isoform 2 of Lactoylglutathione lyase [Homo sapiens (Human) [9606]]	2	3	1.8
Q06323	PSME1	Proteasome activator complex subunit 1	PSME1_HUMAN Proteasome activator complex subunit 1 [Homo sapiens (Human) [9606]]	3	3	3.08
Q13813-3	SPTAN1	Spectrin alpha chain, non-erythrocytic 1	Q13813-3 Isoform 3 of Spectrin alpha chain, brain [Homo sapiens (Human) [9606]]	2	3	2.57
Q15067-2	ACOX1	Peroxisomal acyl-coenzyme A oxidase 1	Q15067-2 Isoform 2 of Peroxisomal acyl-coenzyme A oxidase 1 [Homo sapiens (Human) [9606]]	2	3	1.82
Q16658	FSCN1	Fascin	Fascin OS=Homo sapiens GN=FSCN1 PE=1 SV=3	2	3	1.54
Q53RT3	ASPRV1	Retroviral-like aspartic protease 1 precursor	APRV1_HUMAN Retroviral-like aspartic protease 1 [Homo sapiens (Human) [9606]]	3	3	2.56
Q6UYC3	LMNA	Prelamin-A/C	Q6UYC3_HUMAN Lamin A/C [Homo sapiens (Human) [9606]]	3	3	1.95
Q96FQ6	S100A16	Protein S100-A16	S10AG_HUMAN Protein S100-A16 [Homo sapiens (Human) [9606]]	2	3	1.77
Q99536	VAT1	Synaptic vesicle membrane protein VAT-1 homolog	VAT1_HUMAN Synaptic vesicle membrane protein VAT-1 homolog [Homo sapiens (Human) [9606]]	2	3	2.39
Q99880	HIST1H2BL	Histone H2B type 1-L	H2B1L_HUMAN Histone H2B type 1-L [Homo sapiens (Human) [9606]]	2	3	1.83
Q9HC38-2	GLOD4	Glyoxalase domain-containing protein 4	Isoform 2 of Glyoxalase domain-containing protein 4 OS=Homo sapiens GN=GLOD4	2	3	2.1
Q9UJ70-2	NAGK	N-acetyl-D-glucosamine kinase	Isoform 2 of N-acetyl-D-glucosamine kinase OS=Homo sapiens GN=NAGK	2	3	1.73
Q9UKR3	KLK13	Kallikrein-13 precursor	KLK13_HUMAN Kallikrein-13 [Homo sapiens (Human) [9606]]	3	3	5.12
Q9ULZ3-2	PYCARD	Apoptosis-associated speck-like protein containing a CARD	Q9ULZ3-2 Isoform 2 of Apoptosis-associated speck-like protein containing a CARD [Homo sapiens (Human) [9606]]	2	3	4.42
H3BP20	HEXA	Beta-hexosaminidase	H3BP20_HUMAN Beta-hexosaminidase subunit alpha [Homo sapiens (Human) [9606]]	2	3	-1.88679
J3KPH2	ALOXE3	Arachidonate lipoxygenase 3, isoform CRA_a	Arachidonate lipoxygenase 3, isoform CRA_a OS=Homo sapiens GN=ALOXE3 PE=4 SV=1	2	3	-1.75439
O00115	DNASE2	Deoxyribonuclease-2-alpha precursor	DNS2A_HUMAN Deoxyribonuclease-2-alpha [Homo sapiens (Human) [9606]]	2	3	-2.27273
O14618	CCS	Copper chaperone for superoxide dismutase	Copper chaperone for superoxide dismutase OS=Homo sapiens GN=CCS PE=1 SV=1	3	3	-2.08333
O60259-2	KLK8	Kallikrein-8 precursor	O60259-2 Isoform 2 of Kallikrein-8 [Homo sapiens (Human) [9606]]	2	3	-1.63934
O60888-3	CUTA	Protein CutA precursor	O60888-3 Isoform C of Protein CutA [Homo sapiens (Human) [9606]]	2	3	-1.5625
O60911	CTSV	Cathepsin L2 precursor	CATL2_HUMAN Cathepsin L2 [Homo sapiens (Human) [9606]]	2	3	-1.63934
O75223	GGCT	Gamma-glutamylcyclotransferase	GGCT_HUMAN Gamma-glutamylcyclotransferase [Homo sapiens (Human) [9606]]	2	3	-1.72414
O75608	LYPLA1	Acyl-protein thioesterase 1	LYPA1_HUMAN Acyl-protein thioesterase 1 [Homo sapiens (Human) [9606]]	2	3	-1.96078
O75629	CREG1	Protein CREG1 precursor	CREG1_HUMAN Protein CREG1 [Homo sapiens (Human) [9606]]	2	3	-1.96078
O75832	PSMD10	26S proteasome non-ATPase regulatory subunit 10	PSD10_HUMAN 26S proteasome non-ATPase regulatory subunit 10 [Homo sapiens (Human) [9606]]	2	3	-1.5873
O95865	DDAH2	N(G),N(G)-dimethylarginine dimethylaminohydrolase 2	N(G),N(G)-dimethylarginine dimethylaminohydrolase 2 OS=Homo sapiens GN=DDAH2 PE=1 SV=1	3	3	-1.72414
P00441	SOD1	Superoxide dismutase [Cu-Zn]	SODC_HUMAN Superoxide dismutase [Cu-Zn] [Homo sapiens (Human) [9606]]	2	3	-2.63158
P01833	PIGR	Polymeric immunoglobulin receptor precursor	PIGR_HUMAN Secretory component [Homo sapiens (Human) [9606]]	3	3	-1.92308
P02649	APOE	Apolipoprotein E precursor	APOE_HUMAN Apolipoprotein E [Homo sapiens (Human) [9606]]	2	3	-1.96078
P02788	LTF	Lactotransferrin precursor	TRFL_HUMAN Lactotransferrin [Homo sapiens (Human) [9606]]	2	3	-2.77778
P04040	CAT	Catalase	CATA_HUMAN Catalase [Homo sapiens (Human) [9606]]	3	3	-1.88679
P04066	FUCA1	Tissue alpha-L-fucosidase precursor	FUCO_HUMAN Tissue alpha-L-fucosidase [Homo sapiens (Human) [9606]]	3	3	-1.5625
P05089	ARG1	Arginase-1	ARGI1_HUMAN Arginase-1 [Homo sapiens (Human) [9606]]	3	3	-2.04082
P05120	SERPINB2	Plasminogen activator inhibitor 2 precursor	PAI2_HUMAN Plasminogen activator inhibitor 2 [Homo sapiens (Human) [9606]]	3	3	-1.51515
P06132	UROD	Uroporphyrinogen decarboxylase	Uroporphyrinogen decarboxylase OS=Homo sapiens GN=UROD PE=1 SV=2	2	3	-1.51515
P07602	PSAP	Proactivator polypeptide precursor	Proactivator polypeptide OS=Homo sapiens GN=PSAP PE=1 SV=2	3	3	-1.78571
P07686	HEXB	Beta-hexosaminidase subunit beta precursor	HEXB_HUMAN Beta-hexosaminidase subunit beta chain A [Homo sapiens (Human) [9606]]	2	3	-2.22222
P09668	CTSH	Pro-cathepsin H precursor	CATH_HUMAN Cathepsin H light chain [Homo sapiens (Human) [9606]]	2	3	-1.53846
P0C870	JMJD7	JmjC domain-containing protein 7	JMJD7_HUMAN JmjC domain-containing protein 7 [Homo sapiens (Human) [9606]]	2	3	-1.96078
P10599	TXN	Thioredoxin	THIO_HUMAN Thioredoxin [Homo sapiens (Human) [9606]]	2	3	-2.08333
P10619	CTSA	Lysosomal protective protein precursor	Lysosomal protective protein OS=Homo sapiens GN=CTSA PE=1 SV=2	3	3	-1.5625
P12268	IMPDH2	Inosine-5'-monophosphate dehydrogenase 2	IMDH2_HUMAN Inosine-5&apos;-monophosphate dehydrogenase 2 [Homo sapiens (Human) [9606]]	2	3	-1.49254
P12273	PIP	Prolactin-inducible protein precursor	PIP_HUMAN Prolactin-inducible protein [Homo sapiens (Human) [9606]]	3	3	-1.66667
P12955	PEPD	Xaa-Pro dipeptidase	PEPD_HUMAN Xaa-Pro dipeptidase [Homo sapiens (Human) [9606]]	2	3	-1.63934
P13796	LCP1	Plastin-2	PLSL_HUMAN Plastin-2 [Homo sapiens (Human) [9606]]	3	3	-1.72414
P14384	CPM	Carboxypeptidase M precursor	CBPM_HUMAN Carboxypeptidase M [Homo sapiens (Human) [9606]]	3	3	-1.5873
P15586	GNS	N-acetylglucosamine-6-sulfatase	GNS_HUMAN N-acetylglucosamine-6-sulfatase [Homo sapiens (Human) [9606]]	2	3	-2.04082
P16083	NQO2	Ribosyldihydronicotinamide dehydrogenase [quinone]	NQO2_HUMAN Ribosyldihydronicotinamide dehydrogenase [quinone] [Homo sapiens (Human) [9606]]	3	3	-2.08333
P16278-3	GLB1	Beta-galactosidase precursor	Isoform 3 of Beta-galactosidase OS=Homo sapiens GN=GLB1	3	3	-1.51515
P18206-2	VCL	Vinculin	P18206-2 Isoform 1 of Vinculin [Homo sapiens (Human) [9606]]	2	3	-2
P20933	AGA	N(4)-(beta-N-acetylglucosaminyl)-L-asparaginase precursor	ASPG_HUMAN Glycosylasparaginase beta chain [Homo sapiens (Human) [9606]]	2	3	-2.22222
P22102	GART	Trifunctional purine biosynthetic protein adenosine-3	PUR2_HUMAN Phosphoribosylglycinamide formyltransferase [Homo sapiens (Human) [9606]]	2	3	-1.92308
P22304	IDS	Iduronate 2-sulfatase precursor	IDS_HUMAN Iduronate 2-sulfatase 14 kDa chain [Homo sapiens (Human) [9606]]	3	3	-1.63934
P23280	CA6	Carbonic anhydrase 6 precursor	CAH6_HUMAN Carbonic anhydrase 6 [Homo sapiens (Human) [9606]]	2	3	-2
P24298	GPT	Alanine aminotransferase 1	ALAT1_HUMAN Alanine aminotransferase 1 [Homo sapiens (Human) [9606]]	2	3	-1.69492
P25311	AZGP1	Zinc-alpha-2-glycoprotein precursor	ZA2G_HUMAN Zinc-alpha-2-glycoprotein [Homo sapiens (Human) [9606]]	2	3	-2.04082
P31025	LCN1	Lipocalin-1 precursor	LCN1_HUMAN Lipocalin-1 [Homo sapiens (Human) [9606]]	3	3	-2
P35527	KRT9	Keratin, type I cytoskeletal 9	Keratin, type I cytoskeletal 9 n=1 Tax=Homo sapiens RepID=K1C9_HUMAN	3	3	-2
P35754	GLRX	Glutaredoxin-1	GLRX1_HUMAN Glutaredoxin-1 [Homo sapiens (Human) [9606]]	2	3	-2.17391
P35908	KRT2	Keratin, type II cytoskeletal 2 epidermal	Keratin, type II cytoskeletal 2 epidermal n=1 Tax=Homo sapiens RepID=K22E_HUMAN	3	3	-1.88679
P36222	CHI3L1	Chitinase-3-like protein 1 precursor	CH3L1_HUMAN Chitinase-3-like protein 1 [Homo sapiens (Human) [9606]]	2	3	-2.38095
P36957	DLST	Dihydrolipoyllysine-residue succinyltransferase component of 2-oxoglutarate dehydrogenase complex, mitochondrial precursor	ODO2_HUMAN Dihydrolipoyllysine-residue succinyltransferase component of 2-oxoglutarate dehydrogenase complex, mitochondrial [Homo sapiens (Human) [9606]]	2	3	-1.72414
P37837	TALDO1	Transaldolase	TALDO_HUMAN Transaldolase [Homo sapiens (Human) [9606]]	2	3	-1.49254
P42785-2	PRCP	Lysosomal Pro-X carboxypeptidase precursor	Isoform 2 of Lysosomal Pro-X carboxypeptidase OS=Homo sapiens GN=PRCP	3	3	-1.6129
P48163	ME1	NADP-dependent malic enzyme	MAOX_HUMAN NADP-dependent malic enzyme [Homo sapiens (Human) [9606]]	3	3	-1.63934
P48637	GSS	Glutathione synthetase	GSHB_HUMAN Glutathione synthetase [Homo sapiens (Human) [9606]]	2	3	-1.96078
P50452	SERPINB8	Serpin B8	SPB8_HUMAN Serpin B8 [Homo sapiens (Human) [9606]]	3	3	-1.75439
P51688	SGSH	N-sulphoglucosamine sulphohydrolase precursor	SPHM_HUMAN N-sulphoglucosamine sulphohydrolase [Homo sapiens (Human) [9606]]	2	3	-1.78571
P54652	HSPA2	Heat shock-related 70 kDa protein 2	HSP72_HUMAN Heat shock-related 70 kDa protein 2 [Homo sapiens (Human) [9606]]	2	3	-2.63158
P55000	SLURP1	Secreted Ly-6/uPAR-related protein 1 precursor	SLUR1_HUMAN Secreted Ly-6/uPAR-related protein 1 [Homo sapiens (Human) [9606]]	2	3	-2.08333
P55145	MANF	Mesencephalic astrocyte-derived neurotrophic factor precursor	ARMET_HUMAN Protein ARMET [Homo sapiens (Human) [9606]]	2	3	-1.5625
P60174	TPI1	Triosephosphate isomerase	TPIS_HUMAN Triosephosphate isomerase [Homo sapiens (Human) [9606]]	2	3	-1.51515
P80108	GPLD1	Phosphatidylinositol-glycan-specific phospholipase D precursor	PHLD_HUMAN Phosphatidylinositol-glycan-specific phospholipase D [Homo sapiens (Human) [9606]]	3	3	-1.49254
P81605	DCD	Dermcidin precursor	DCD_HUMAN DCD-1 [Homo sapiens (Human) [9606]]	2	3	-2.5641
P83876	TXNL4A	Thioredoxin-like protein 4A	TXN4A_HUMAN Thioredoxin-like protein 4A [Homo sapiens (Human) [9606]]	2	3	-1.96078
Q01459	CTBS	Di-N-acetylchitobiase precursor	DIAC_HUMAN Di-N-acetylchitobiase [Homo sapiens (Human) [9606]]	2	3	-2.22222
Q02083-2	NAAA	N-acylethanolamine-hydrolyzing acid amidase precursor	Isoform 2 of N-acylethanolamine-hydrolyzing acid amidase OS=Homo sapiens GN=NAAA	2	3	-1.85185
Q02413	DSG1	Desmoglein-1 precursor	DSG1_HUMAN Desmoglein-1 [Homo sapiens (Human) [9606]]	3	3	-1.5625
Q04695	KRT17	Keratin, type I cytoskeletal 17	Keratin, type I cytoskeletal 17 n=1 Tax=Homo sapiens RepID=K1C17_HUMAN	2	3	-1.66667
Q08188	TGM3	Protein-glutamine gamma-glutamyltransferase E precursor	TGM3_HUMAN Protein-glutamine gamma-glutamyltransferase E 27 kDa catalytic chain [Homo sapiens (Human) [9606]]	3	3	-2.04082
Q08554-2	DSC1	Desmocollin-1 precursor	Isoform 1B of Desmocollin-1 OS=Homo sapiens GN=DSC1	3	3	-1.66667
Q13228	SELENBP1	Selenium-binding protein 1	SBP1_HUMAN Selenium-binding protein 1 [Homo sapiens (Human) [9606]]	3	3	-1.53846
Q13510-2	ASAH1	Acid ceramidase precursor	Q13510-2 Isoform 2 of Acid ceramidase [Homo sapiens (Human) [9606]]	3	3	-1.6129
Q13867	BLMH	Bleomycin hydrolase	BLMH_HUMAN Bleomycin hydrolase [Homo sapiens (Human) [9606]]	2	3	-1.51515
Q14574-2	DSC3	Desmocollin-3 precursor	Q14574-2 Isoform 3B of Desmocollin-3 [Homo sapiens (Human) [9606]]	3	3	-1.66667
Q15828	CST6	Cystatin-M precursor	CYTM_HUMAN Cystatin-M [Homo sapiens (Human) [9606]]	2	3	-1.49254
Q16610-4	ECM1	Extracellular matrix protein 1 precursor	Q16610-4 Isoform 4 of Extracellular matrix protein 1 [Homo sapiens (Human) [9606]]	2	3	-1.72414
Q3SY84	KRT71	Keratin, type II cytoskeletal 71	Keratin, type II cytoskeletal 71 n=2 Tax=Hominidae RepID=K2C71_HUMAN	2	3	-1.88679
Q3ZCW2	LGALSL	Galectin-related protein	LEGL_HUMAN Galectin-related protein [Homo sapiens (Human) [9606]]	3	3	-1.78571
Q5D862	FLG2	Filaggrin-2	FILA2_HUMAN Filaggrin-2 [Homo sapiens (Human) [9606]]	2	3	-2.17391
Q5T749	KPRP	Keratinocyte proline-rich protein	KPRP_HUMAN Keratinocyte proline-rich protein [Homo sapiens (Human) [9606]]	2	3	-2.12766
Q6P1N9	TATDN1	Putative deoxyribonuclease TATDN1	TATD1_HUMAN Putative deoxyribonuclease TATDN1 [Homo sapiens (Human) [9606]]	3	3	-1.5873
Q7L5L3	GDPD3	Glycerophosphodiester phosphodiesterase domain-containing protein 3	GDPD3_HUMAN Glycerophosphodiester phosphodiesterase domain-containing protein 3 [Homo sapiens (Human) [9606]]	2	3	-1.5625
Q8IW75	SERPINA12	Serpin A12 precursor	SPA12_HUMAN Serpin A12 [Homo sapiens (Human) [9606]]	3	3	-1.53846
Q8NHP8	PLBD2	Putative phospholipase B-like 2 precursor	PLBL2_HUMAN Putative phospholipase B-like 2 45 kDa form [Homo sapiens (Human) [9606]]	2	3	-1.88679
Q8TDQ7-3	GNPDA2	Glucosamine-6-phosphate isomerase 2	Q8TDQ7-3 Isoform 3 of Glucosamine-6-phosphate isomerase 2 [Homo sapiens (Human) [9606]]	2	3	-1.85185
Q8TEA8	DTD1	D-tyrosyl-tRNA(Tyr) deacylase 1	DTD1_HUMAN D-tyrosyl-tRNA(Tyr) deacylase 1 [Homo sapiens (Human) [9606]]	2	3	-2.12766
Q8WWY7	WFDC12	WAP four-disulfide core domain protein 12 precursor	WFD12_HUMAN WAP four-disulfide core domain protein 12 [Homo sapiens (Human) [9606]]	2	3	-2.27273
Q92542-2	NCSTN	Nicastrin precursor	Q92542-2 Isoform 2 of Nicastrin [Homo sapiens (Human) [9606]]	2	3	-1.75439
Q92820	GGH	Gamma-glutamyl hydrolase precursor	GGH_HUMAN Gamma-glutamyl hydrolase [Homo sapiens (Human) [9606]]	2	3	-1.51515
Q93050-3	ATP6V0A1	V-type proton ATPase 116 kDa subunit a isoform 1	Q93050-3 Isoform 3 of V-type proton ATPase 116 kDa subunit a isoform 1 [Homo sapiens (Human) [9606]]	2	3	-1.85185
Q969T9	WBP2	cDNA FLJ59995, highly similar to WW domain-binding protein 2	WBP2_HUMAN WW domain-binding protein 2 [Homo sapiens (Human) [9606]]	3	3	-1.85185
Q99497	PARK7	Protein DJ-1 precursor	PARK7_HUMAN Protein DJ-1 [Homo sapiens (Human) [9606]]	3	3	-1.69492
Q99653	CHP1	Calcineurin B homologous protein 1	CHP1_HUMAN Calcium-binding protein p22 [Homo sapiens (Human) [9606]]	2	3	-1.5625
Q9GZP4	PITHD1	PITH domain-containing protein 1	CA128_HUMAN UPF0424 protein C1orf128 [Homo sapiens (Human) [9606]]	3	3	-1.81818
Q9H0W9-2	C11orf54	Ester hydrolase C11orf54	Q9H0W9-2 Isoform 2 of Ester hydrolase C11orf54 [Homo sapiens (Human) [9606]]	3	3	-1.78571
Q9NNX1-2	TUFT1	Tuftelin	Q9NNX1-2 Isoform 2 of Tuftelin [Homo sapiens (Human) [9606]]	2	3	-2.7027
Q9NZH7-2	IL36B	Interleukin-36 beta	Q9NZH7-2 Isoform 2 of Interleukin-1 family member 8 [Homo sapiens (Human) [9606]]	3	3	-1.81818
Q9NZH8	IL36G	Interleukin-36 gamma	IL1F9_HUMAN Interleukin-1 family member 9 [Homo sapiens (Human) [9606]]	3	3	-2
Q9P2T1-2	GMPR2	GMP reductase 2	Isoform 2 of GMP reductase 2 OS=Homo sapiens GN=GMPR2	2	3	-1.78571
Q9UHL4	DPP7	Dipeptidyl peptidase 2 precursor	DPP2_HUMAN Dipeptidyl-peptidase 2 [Homo sapiens (Human) [9606]]	3	3	-1.75439
Q9UJ71	CD207	C-type lectin domain family 4 member K	CLC4K_HUMAN C-type lectin domain family 4 member K [Homo sapiens (Human) [9606]]	2	3	-1.88679
Q9UKK9	NUDT5	ADP-sugar pyrophosphatase	NUDT5_HUMAN ADP-sugar pyrophosphatase [Homo sapiens (Human) [9606]]	3	3	-1.51515
Q9Y316	MEMO1	Protein MEMO1	MEMO1_HUMAN Protein MEMO1 [Homo sapiens (Human) [9606]]	2	3	-1.53846
Q9Y3R4	NEU2	Sialidase-2	NEUR2_HUMAN Sialidase-2 [Homo sapiens (Human) [9606]]	3	3	-1.49254
Q9Y4E8	USP15	Ubiquitin carboxyl-terminal hydrolase 15	UBP15_HUMAN Ubiquitin carboxyl-terminal hydrolase 15 [Homo sapiens (Human) [9606]]	2	3	-2.17391

## Sheet: Supplementary Table 5
One-year longitudinal study of the stratum corneum proteome of retinol and all-trans retinoic acid-treated human skin: an orchestrated molecular event
Kahina Abed 1*, Aude Foucher 1, Dominique Bernard 1, Emmanulle Tancrède-Bohin1-2#, Nûkhet Cavusoglu 1#
1 L’Oréal Research and Innovation, Aulnay-sous-Bois, France
2 Service de Dermatologie, Hôpital Saint-Louis, Paris, France.
* Corresponding author: Dr Abed Kahina. E-mail address: Kahina.abed@loreal.com
# Both authors contributed equally to this work
Table S5: Differentially expressed proteins of RA versus vehicle after 6 months of application
Accession number	Protein	Protein name	Description	repicates	Total replicate	Fold change
O43707	ACTN4	Alpha-actinin-4	ACTN4_HUMAN Alpha-actinin-4 [Homo sapiens (Human) [9606]]	2	3	1.99
P00558	PGK1	Phosphoglycerate kinase 1	PGK1_HUMAN Phosphoglycerate kinase 1 [Homo sapiens (Human) [9606]]	2	3	1.98
P02647	APOA1	Apolipoprotein A-I precursor	APOA1_HUMAN Apolipoprotein A-I(1-242) [Homo sapiens (Human) [9606]]	2	3	2.03
P02768	ALB	Serum albumin precursor	ALBU_HUMAN Serum albumin [Homo sapiens (Human) [9606]]	2	3	1.58
P04792	HSPB1	Heat shock protein beta-1	HSPB1_HUMAN Heat shock protein beta-1 [Homo sapiens (Human) [9606]]	3	3	1.94
P05109	S100A8	Protein S100-A8	S10A8_HUMAN Protein S100-A8 [Homo sapiens (Human) [9606]]	2	3	2.36
P06702	S100A9	Protein S100-A9	S10A9_HUMAN Protein S100-A9 [Homo sapiens (Human) [9606]]	2	3	2.32
P06733	ENO1	Alpha-enolase	ENOA_HUMAN Alpha-enolase [Homo sapiens (Human) [9606]]	2	3	2.43
P07237	P4HB	Protein disulfide-isomerase precursor	PDIA1_HUMAN Protein disulfide-isomerase [Homo sapiens (Human) [9606]]	2	3	3.17
P08107	HSPA1A	Heat shock 70 kDa protein 1A/1B	HSP71_HUMAN Heat shock 70 kDa protein 1 [Homo sapiens (Human) [9606]]	3	3	1.82
P09211	GSTP1	Glutathione S-transferase P	GSTP1_HUMAN Glutathione S-transferase P [Homo sapiens (Human) [9606]]	2	3	4.76
P13639	EEF2	Elongation factor 2	EF2_HUMAN Elongation factor 2 [Homo sapiens (Human) [9606]]	2	3	1.49
P18510-3	IL1RN	Interleukin-1 receptor antagonist protein precursor	P18510-3 Isoform 3 of Interleukin-1 receptor antagonist protein [Homo sapiens (Human) [9606]]	3	3	1.92
P20930	FLG	Filaggrin	FILA_HUMAN Filaggrin [Homo sapiens (Human) [9606]]	2	3	1.52
P29508	SERPINB3	Serpin B3	SPB3_HUMAN Serpin B3 [Homo sapiens (Human) [9606]]	2	3	2.79
P30041	PRDX6	Peroxiredoxin-6	PRDX6_HUMAN Peroxiredoxin-6 [Homo sapiens (Human) [9606]]	2	3	2.25
P30101	PDIA3	Protein disulfide-isomerase A3 precursor	PDIA3_HUMAN Protein disulfide-isomerase A3 [Homo sapiens (Human) [9606]]	2	3	2.07
P31151	S100A7	Protein S100-A7	S10A7_HUMAN Protein S100-A7 [Homo sapiens (Human) [9606]]	2	3	1.74
P31949	S100A11	Protein S100-A11	S10AB_HUMAN Protein S100-A11 [Homo sapiens (Human) [9606]]	2	3	3.16
P47929	LGALS7	Galectin-7	LEG7_HUMAN Galectin-7 [Homo sapiens (Human) [9606]]	3	3	2.05
P55072	VCP	Transitional endoplasmic reticulum ATPase	TERA_HUMAN Transitional endoplasmic reticulum ATPase [Homo sapiens (Human) [9606]]	2	3	2.28
P61106	RAB14	Ras-related protein Rab-14	RAB14_HUMAN Ras-related protein Rab-14 [Homo sapiens (Human) [9606]]	2	3	2.46
P62937	PPIA	Peptidyl-prolyl cis-trans isomerase A	PPIA_HUMAN Peptidyl-prolyl cis-trans isomerase A [Homo sapiens (Human) [9606]]	3	3	2.9
P63261	ACTG1	Actin, cytoplasmic 2	ACTG_HUMAN Actin, cytoplasmic 2, N-terminally processed [Homo sapiens (Human) [9606]]	2	3	2.7
Q01469	FABP5	Fatty acid-binding protein, epidermal	FABP5_HUMAN Fatty acid-binding protein, epidermal [Homo sapiens (Human) [9606]]	2	3	8.75
Q53RT3	ASPRV1	Retroviral-like aspartic protease 1 precursor	APRV1_HUMAN Retroviral-like aspartic protease 1 [Homo sapiens (Human) [9606]]	2	3	1.68
Q7Z794	KRT77	Keratin, type II cytoskeletal 1b	Keratin, type II cytoskeletal 1b n=1 Tax=Homo sapiens RepID=K2C1B_HUMAN	2	3	1.57
O43790	KRT86	Keratin, type II cuticular Hb6	Keratin, type II cuticular Hb6 n=1 Tax=Homo sapiens RepID=KRT86_HUMAN	2	3	-2.7027
O75608-2	LYPLA1	Acyl-protein thioesterase 1	O75608-2 Isoform 2 of Acyl-protein thioesterase 1 [Homo sapiens (Human) [9606]]	3	3	-1.51515
P04259	KRT6B	Keratin, type II cytoskeletal 6B	Keratin, type II cytoskeletal 6B n=1 Tax=Homo sapiens RepID=K2C6B_HUMAN	2	3	-1.75439
P05089	ARG1	Arginase-1	ARGI1_HUMAN Arginase-1 [Homo sapiens (Human) [9606]]	2	3	-1.6129
P05090	APOD	Apolipoprotein D precursor	APOD_HUMAN Apolipoprotein D [Homo sapiens (Human) [9606]]	2	3	-2
P12273	PIP	Prolactin-inducible protein precursor	PIP_HUMAN Prolactin-inducible protein [Homo sapiens (Human) [9606]]	2	3	-1.88679
P24298	GPT	Alanine aminotransferase 1	ALAT1_HUMAN Alanine aminotransferase 1 [Homo sapiens (Human) [9606]]	2	3	-1.51515
P35527	KRT9	Keratin, type I cytoskeletal 9	Keratin, type I cytoskeletal 9 n=1 Tax=Homo sapiens RepID=K1C9_HUMAN	3	3	-1.63934
P81605	DCD	Dermcidin precursor	DCD_HUMAN DCD-1 [Homo sapiens (Human) [9606]]	2	3	-1.72414
Q08554-2	DSC1	Desmocollin-1 precursor	Isoform 1B of Desmocollin-1 OS=Homo sapiens GN=DSC1	2	3	-1.5625
Q5D862	FLG2	Filaggrin-2	FILA2_HUMAN Filaggrin-2 [Homo sapiens (Human) [9606]]	2	3	-2.08333

## Sheet: Supplementary Table 6
One-year longitudinal study of the stratum corneum proteome of retinol and all-trans retinoic acid-treated human skin: an orchestrated molecular event
Kahina Abed 1*, Aude Foucher 1, Dominique Bernard 1, Emmanulle Tancrède-Bohin1-2#, Nûkhet Cavusoglu 1#
1 L’Oréal Research and Innovation, Aulnay-sous-Bois, France
2 Service de Dermatologie, Hôpital Saint-Louis, Paris, France.
* Corresponding author: Dr Abed Kahina. E-mail address: Kahina.abed@loreal.com
# Both authors contributed equally to this work
Table S6: Differentially expressed proteins of RA versus vehicle after 12 months of application
Accession number	Protein	Protein name	Description	repicates	Total replicate	Fold change
O43707	ACTN4	Alpha-actinin-4	ACTN4_HUMAN Alpha-actinin-4 [Homo sapiens (Human) [9606]]	3	3	2.37
P04264	KRT1	Keratin, type II cytoskeletal 1	Keratin, type II cytoskeletal 1 n=1 Tax=Homo sapiens RepID=K2C1_HUMAN	3	3	2.44
P04792	HSPB1	Heat shock protein beta-1	HSPB1_HUMAN Heat shock protein beta-1 [Homo sapiens (Human) [9606]]	2	3	3.27
P05109	S100A8	Protein S100-A8	S10A8_HUMAN Protein S100-A8 [Homo sapiens (Human) [9606]]	3	3	2.03
P06702	S100A9	Protein S100-A9	S10A9_HUMAN Protein S100-A9 [Homo sapiens (Human) [9606]]	2	3	2.12
P06733	ENO1	Alpha-enolase	ENOA_HUMAN Alpha-enolase [Homo sapiens (Human) [9606]]	3	3	1.81
P07339	CTSD	Cathepsin D precursor	CATD_HUMAN Cathepsin D heavy chain [Homo sapiens (Human) [9606]]	2	3	1.59
P07476	IVL	Involucrin	INVO_HUMAN Involucrin [Homo sapiens (Human) [9606]]	2	3	3.25
P09211	GSTP1	Glutathione S-transferase P	GSTP1_HUMAN Glutathione S-transferase P [Homo sapiens (Human) [9606]]	3	3	6.47
P13645	KRT10	Keratin, type I cytoskeletal 10	Keratin, type I cytoskeletal 10 n=1 Tax=Homo sapiens RepID=K1C10_HUMAN	3	3	2.06
P13797	PLS3	Plastin-3	PLST_HUMAN Plastin-3 [Homo sapiens (Human) [9606]]	2	3	2.77
P14735	IDE	Insulin-degrading enzyme	IDE_HUMAN Insulin-degrading enzyme [Homo sapiens (Human) [9606]]	3	3	3.08
P18510-3	IL1RN	Interleukin-1 receptor antagonist protein precursor	P18510-3 Isoform 3 of Interleukin-1 receptor antagonist protein [Homo sapiens (Human) [9606]]	2	3	1.77
P20930	FLG	Filaggrin	FILA_HUMAN Filaggrin [Homo sapiens (Human) [9606]]	2	3	1.87
P27482	CALML3	Calmodulin-like protein 3	CALL3_HUMAN Calmodulin-like protein 3 [Homo sapiens (Human) [9606]]	2	3	1.51
P29373	CRABP2	Cellular retinoic acid-binding protein 2	RABP2_HUMAN Cellular retinoic acid-binding protein 2 [Homo sapiens (Human) [9606]]	2	3	4.31
P29508	SERPINB3	Serpin B3	SPB3_HUMAN Serpin B3 [Homo sapiens (Human) [9606]]	3	3	5.33
P31947-2	SFN	14-3-3 protein sigma	P31947-2 Isoform 2 of 14-3-3 protein sigma [Homo sapiens (Human) [9606]]	2	3	2.68
P36952	SERPINB5	Serpin B5	SPB5_HUMAN Serpin B5 [Homo sapiens (Human) [9606]]	3	3	2.46
P42357	HAL	Histidine ammonia-lyase	HUTH_HUMAN Histidine ammonia-lyase [Homo sapiens (Human) [9606]]	3	3	1.72
P47929	LGALS7	Galectin-7	LEG7_HUMAN Galectin-7 [Homo sapiens (Human) [9606]]	3	3	2.69
P49189	ALDH9A1	4-trimethylaminobutyraldehyde dehydrogenase	AL9A1_HUMAN 4-trimethylaminobutyraldehyde dehydrogenase [Homo sapiens (Human) [9606]]	3	3	2.24
P62937	PPIA	Peptidyl-prolyl cis-trans isomerase A	PPIA_HUMAN Peptidyl-prolyl cis-trans isomerase A [Homo sapiens (Human) [9606]]	2	3	2.94
Q01469	FABP5	Fatty acid-binding protein, epidermal	FABP5_HUMAN Fatty acid-binding protein, epidermal [Homo sapiens (Human) [9606]]	2	3	3.81
Q06830	PRDX1	Peroxiredoxin-1	PRDX1_HUMAN Peroxiredoxin-1 [Homo sapiens (Human) [9606]]	3	3	1.72
Q53RT3	ASPRV1	Retroviral-like aspartic protease 1 precursor	APRV1_HUMAN Retroviral-like aspartic protease 1 [Homo sapiens (Human) [9606]]	2	3	2.79
Q6UYC3	LMNA	Prelamin-A/C	Q6UYC3_HUMAN Lamin A/C [Homo sapiens (Human) [9606]]	2	3	1.81
Q7Z406-6	MYH14	Myosin-14	Q7Z406-6 Isoform 6 of Myosin-14 [Homo sapiens (Human) [9606]]	3	3	1.75
Q96FQ6	S100A16	Protein S100-A16	S10AG_HUMAN Protein S100-A16 [Homo sapiens (Human) [9606]]	2	3	2.03
Q99536	VAT1	Synaptic vesicle membrane protein VAT-1 homolog	VAT1_HUMAN Synaptic vesicle membrane protein VAT-1 homolog [Homo sapiens (Human) [9606]]	2	3	2.43
O00115	DNASE2	Deoxyribonuclease-2-alpha precursor	DNS2A_HUMAN Deoxyribonuclease-2-alpha [Homo sapiens (Human) [9606]]	2	3	-1.88679
O75635	SERPINB7	Serpin B7	SPB7_HUMAN Serpin B7 [Homo sapiens (Human) [9606]]	3	3	-1.66667
O95865	DDAH2	N(G),N(G)-dimethylarginine dimethylaminohydrolase 2	N(G),N(G)-dimethylarginine dimethylaminohydrolase 2 OS=Homo sapiens GN=DDAH2 PE=1 SV=1	2	3	-1.5873
P00441	SOD1	Superoxide dismutase [Cu-Zn]	SODC_HUMAN Superoxide dismutase [Cu-Zn] [Homo sapiens (Human) [9606]]	2	3	-2.17391
P04040	CAT	Catalase	CATA_HUMAN Catalase [Homo sapiens (Human) [9606]]	3	3	-1.69492
P05089	ARG1	Arginase-1	ARGI1_HUMAN Arginase-1 [Homo sapiens (Human) [9606]]	2	3	-1.92308
P07355-2	ANXA2	Annexin A2	Isoform 2 of Annexin A2 OS=Homo sapiens GN=ANXA2	2	3	-1.51515
P07686	HEXB	Beta-hexosaminidase subunit beta precursor	HEXB_HUMAN Beta-hexosaminidase subunit beta chain A [Homo sapiens (Human) [9606]]	2	3	-2
P22304	IDS	Iduronate 2-sulfatase precursor	IDS_HUMAN Iduronate 2-sulfatase 14 kDa chain [Homo sapiens (Human) [9606]]	2	3	-2.08333
P25311	AZGP1	Zinc-alpha-2-glycoprotein precursor	ZA2G_HUMAN Zinc-alpha-2-glycoprotein [Homo sapiens (Human) [9606]]	2	3	-1.75439
P35527	KRT9	Keratin, type I cytoskeletal 9	Keratin, type I cytoskeletal 9 n=1 Tax=Homo sapiens RepID=K1C9_HUMAN	2	3	-2.08333
P35754	GLRX	Glutaredoxin-1	GLRX1_HUMAN Glutaredoxin-1 [Homo sapiens (Human) [9606]]	2	3	-1.78571
P35908	KRT2	Keratin, type II cytoskeletal 2 epidermal	Keratin, type II cytoskeletal 2 epidermal n=1 Tax=Homo sapiens RepID=K22E_HUMAN	3	3	-1.78571
P36222	CHI3L1	Chitinase-3-like protein 1 precursor	CH3L1_HUMAN Chitinase-3-like protein 1 [Homo sapiens (Human) [9606]]	2	3	-1.72414
P49862	KLK7	Kallikrein-7 precursor	KLK7_HUMAN Kallikrein-7 [Homo sapiens (Human) [9606]]	3	3	-1.49254
P50452	SERPINB8	Serpin B8	SPB8_HUMAN Serpin B8 [Homo sapiens (Human) [9606]]	3	3	-1.72414
P54652	HSPA2	Heat shock-related 70 kDa protein 2	HSP72_HUMAN Heat shock-related 70 kDa protein 2 [Homo sapiens (Human) [9606]]	3	3	-1.92308
P60174	TPI1	Triosephosphate isomerase	TPIS_HUMAN Triosephosphate isomerase [Homo sapiens (Human) [9606]]	2	3	-1.5873
P62979	RPS27A	Ubiquitin-40S ribosomal protein S27a precursor	Ubiquitin-40S ribosomal protein S27a OS=Homo sapiens GN=RPS27A PE=1 SV=2	2	3	-1.63934
Q02413	DSG1	Desmoglein-1 precursor	DSG1_HUMAN Desmoglein-1 [Homo sapiens (Human) [9606]]	3	3	-1.81818
Q08188	TGM3	Protein-glutamine gamma-glutamyltransferase E precursor	TGM3_HUMAN Protein-glutamine gamma-glutamyltransferase E 27 kDa catalytic chain [Homo sapiens (Human) [9606]]	3	3	-1.88679
Q08554	DSC1	Desmocollin-1 precursor	DSC1_HUMAN Desmocollin-1 [Homo sapiens (Human) [9606]]	2	3	-2.32558
Q13510-2	ASAH1	Acid ceramidase precursor	Q13510-2 Isoform 2 of Acid ceramidase [Homo sapiens (Human) [9606]]	2	3	-1.92308
Q14574-2	DSC3	Desmocollin-3 precursor	Q14574-2 Isoform 3B of Desmocollin-3 [Homo sapiens (Human) [9606]]	2	3	-1.6129
Q15828	CST6	Cystatin-M precursor	CYTM_HUMAN Cystatin-M [Homo sapiens (Human) [9606]]	2	3	-1.49254
Q2L6G8	CDSN	Corneodesmosin	Q2L6G8_HUMAN Corneodesmosin [Homo sapiens (Human) [9606]]	2	3	-1.66667
Q5D862	FLG2	Filaggrin-2	FILA2_HUMAN Filaggrin-2 [Homo sapiens (Human) [9606]]	3	3	-1.69492
Q5T749	KPRP	Keratinocyte proline-rich protein	KPRP_HUMAN Keratinocyte proline-rich protein [Homo sapiens (Human) [9606]]	3	3	-1.72414
Q6NUJ1	PSAPL1	Proactivator polypeptide-like 1 precursor	SAPL1_HUMAN Saposin D-like [Homo sapiens (Human) [9606]]	2	3	-1.49254
Q8IW75	SERPINA12	Serpin A12 precursor	SPA12_HUMAN Serpin A12 [Homo sapiens (Human) [9606]]	2	3	-2.22222
Q96L46	CAPNS2	Calpain small subunit 2	CPNS2_HUMAN Calpain small subunit 2 [Homo sapiens (Human) [9606]]	2	3	-1.85185
Q9GZP4	PITHD1	PITH domain-containing protein 1	CA128_HUMAN UPF0424 protein C1orf128 [Homo sapiens (Human) [9606]]	2	3	-1.51515
Q9H0W9-2	C11orf54	Ester hydrolase C11orf54	Q9H0W9-2 Isoform 2 of Ester hydrolase C11orf54 [Homo sapiens (Human) [9606]]	2	3	-1.96078
Q9HB40	SCPEP1	Retinoid-inducible serine carboxypeptidase precursor	RISC_HUMAN Retinoid-inducible serine carboxypeptidase [Homo sapiens (Human) [9606]]	2	3	-1.85185
Q9UHL4	DPP7	Dipeptidyl peptidase 2 precursor	DPP2_HUMAN Dipeptidyl-peptidase 2 [Homo sapiens (Human) [9606]]	2	3	-1.6129
